# Supplementary material for: Porous fiber materials can alleviate the risk of farmland drought and flooding disasters and prompt crop growth
Source: Front Plant Sci. 2023 Oct 12;14:1201879. doi: 10.3389/fpls.2023.1201879 (PMC10602813; doi:10.3389/fpls.2023.1201879)
Supplement: Supplementary file 1 [file DataSheet_1.zip › Supplementary material.xlsx]

## Sheet: otu_taxon_Genus.percent-maize
#OTU ID	A1	A2	A3	A4	B1	B2	B3	B4
g__1959-1	0	0	0	0	0	3.49004e-05	0	0
g__3PJM14	3.49004e-05	6.98007e-05	0	0	6.98007e-05	3.49004e-05	3.49004e-05	0
g__ADurb.Bin063-1	0	0.000349004	6.98007e-05	6.98007e-05	3.49004e-05	0	3.49004e-05	0.00383904
g__AKYG587	0.00167522	0.000732908	0.000698007	0.000453705	0.000663107	0.000558406	0.000453705	0.000418804
g__Achromobacter	0	0.000139601	0	0.000244303	3.49004e-05	3.49004e-05	3.49004e-05	0
g__Acidaminobacter	0	0	0	0	0	0	0	0
g__Acidibacter	0.00366454	0.00219872	0.00240812	0.00457195	0.00520015	0.00216382	0.00265243	0.00464175
g__Acidiphilium	0	0	0	3.49004e-05	0	3.49004e-05	0	0
g__Acidisoma	0	0	0	0	0	0	0	0.000104701
g__Acidothermus	0	0	3.49004e-05	0	3.49004e-05	0	3.49004e-05	0.000663107
g__Acinetobacter	0	3.49004e-05	0	0	3.49004e-05	3.49004e-05	0	0.000104701
g__Actinoallomurus	0	0	0	0	0	0.000104701	0	0.000104701
g__Actinocorallia	0.000104701	3.49004e-05	3.49004e-05	0.000104701	3.49004e-05	3.49004e-05	3.49004e-05	0
g__Actinomadura	6.98007e-05	0.000209402	0.000453705	3.49004e-05	0.000104701	0.000418804	6.98007e-05	6.98007e-05
g__Actinomycetospora	3.49004e-05	0	3.49004e-05	0	0	0	0	0
g__Actinophytocola	0.000209402	0.000174502	0.000174502	0.000628206	0.000244303	6.98007e-05	0.000139601	0.000209402
g__Actinoplanes	0.000383904	0.000383904	0.000523505	0.000558406	0.00115171	0.000802708	0.000383904	0.00223362
g__Actinospica	0	0	3.49004e-05	0	0	0	0	0
g__Adhaeribacter	0.000453705	0.00188462	0.00164032	0.000767808	0.00104701	0.000383904	0.00331553	0.000558406
g__Aeromicrobium	0.000698007	0.000383904	0.000314103	0.000209402	0.000209402	0.000139601	0.000488605	0.000209402
g__Aeromonas	0	3.49004e-05	0	0	0	0	6.98007e-05	0
g__Aetherobacter	0	3.49004e-05	0	0	0	6.98007e-05	0	3.49004e-05
g__Agromyces	0.000837609	0.000628206	0.000767808	0.000593306	0.00157052	0.000314103	0.000837609	0.000279203
g__Akkermansia	0	0.000453705	0	0	0	0	0	0
g__Algoriphagus	0	0	0	0	0	0	0.000139601	0
g__Alistipes	0	0.000244303	0	0	0	0	0.000104701	0
g__Alkanibacter	0	0	0	0	0	0	0	0
g__Allocatelliglobosispora	0	6.98007e-05	0	3.49004e-05	0	0	6.98007e-05	0
g__Allokutzneria	3.49004e-05	3.49004e-05	0	0.000104701	0	3.49004e-05	3.49004e-05	0
g__Alloprevotella	0	0	0	0	0	0	0	0
g__Allorhizobium-Neorhizobium-Pararhizobium-Rhizobium	0.00258263	0.000628206	0.000488605	0.00153562	0.00115171	0.000349004	0.00101211	0.000418804
g__Alsobacter	3.49004e-05	0	0	3.49004e-05	0.000139601	0	3.49004e-05	6.98007e-05
g__Altererythrobacter	0.00369944	0.00111681	0.00132621	0.00209402	0.00349004	0.00150072	0.00335043	0.000872509
g__Alterococcus	0.000244303	0.000209402	0.000418804	0.000104701	0.000104701	0.000174502	0.000139601	3.49004e-05
g__Ammoniphilus	0.000244303	6.98007e-05	0.000523505	0.000383904	0.000104701	0.000314103	0.000104701	0.000488605
g__Amphiplicatus	0	6.98007e-05	0	0	0.000104701	6.98007e-05	0	0
g__Amycolatopsis	3.49004e-05	3.49004e-05	0.000209402	0.000104701	3.49004e-05	3.49004e-05	6.98007e-05	0.000174502
g__Anaerobacterium	0	3.49004e-05	0	0	0	0	0	0
g__Anaerolinea	0	0	0	0	0	3.49004e-05	0	3.49004e-05
g__Anaeromyxobacter	0.000453705	0.000523505	0.000767808	0.000349004	0.000244303	0.000523505	0.000244303	0.00101211
g__Anaerosinus	0	0	0	0	0	0	0	0
g__Anaerotruncus	0	0.000104701	0	0	0	0	0	0
g__Aneurinibacillus	0	0	0	0	0	0	0	3.49004e-05
g__Aquabacterium	0	0	0	0	0	0	0	0
g__Aquicella	0.000802708	0.00094231	0.000872509	0.00160542	0.000558406	0.00094231	0.000628206	0.00094231
g__Aquipuribacter	0	0	3.49004e-05	0	6.98007e-05	0	0	3.49004e-05
g__Aquisphaera	0	0	6.98007e-05	0	0	0	0	0.000139601
g__Archangium	0.000314103	0.000104701	0.000174502	0.000279203	0.000279203	6.98007e-05	0.000488605	0.000139601
g__Arcticibacter	0.000174502	0.000104701	0	3.49004e-05	0.000174502	3.49004e-05	0	3.49004e-05
g__Arenimonas	0.000174502	0.000698007	0.000418804	0.000418804	0.000244303	0.000314103	0.000907409	0.000104701
g__Aridibacter	0.000418804	0.000628206	0.00115171	0.000244303	0.000209402	0.000174502	0.000244303	0.000383904
g__Arthrobacter	0.0219872	0.00499075	0.00286183	0.00265243	0.00764318	0.00230342	0.00820158	0.00289673
g__Asanoa	6.98007e-05	0	0	0.00485115	0.000104701	6.98007e-05	0	0.0239765
g__Asticcacaulis	0	0	0	3.49004e-05	0	0	0	0
g__Azoarcus	0.000104701	0.000139601	3.49004e-05	0.000209402	3.49004e-05	6.98007e-05	3.49004e-05	3.49004e-05
g__Azohydromonas	0.000628206	0.000209402	0.000383904	0.000767808	0.000837609	0.000488605	0.000558406	0.000244303
g__Azospirillum	3.49004e-05	0	3.49004e-05	0	0	0	0	3.49004e-05
g__Azotobacter	0.000349004	0	0	3.49004e-05	6.98007e-05	0.000104701	0.000104701	0
g__BD1-7_clade	0.000104701	0	0	6.98007e-05	3.49004e-05	3.49004e-05	3.49004e-05	3.49004e-05
g__BIyi10	0.000174502	0.000209402	3.49004e-05	0.000139601	0.000279203	6.98007e-05	0.000104701	6.98007e-05
g__Bacillus	0.00310613	0.00432764	0.00261753	0.00694517	0.00540956	0.00558406	0.00317593	0.010854
g__Bacteriovorax	0	0	0	0	3.49004e-05	0	6.98007e-05	0
g__Bacteroides	0	0	0	0	0	0	0	0
g__Baia	0	0	0	0	0	0	3.49004e-05	3.49004e-05
g__Bauldia	0.000523505	0.000663107	3.49004e-05	0.000488605	0.000732908	0.000593306	0.000349004	0.000732908
g__Bdellovibrio	0.000907409	0.000244303	0.000139601	0.000593306	0.000628206	0.000558406	0.000418804	0.000139601
g__Blastocatella	6.98007e-05	6.98007e-05	0.000104701	0.000139601	0.000139601	0	0.000174502	6.98007e-05
g__Blastococcus	0.00177992	0.000767808	0.000593306	0.00097721	0.00247793	0.000802708	0.00205912	0.000698007
g__Blautia	0	0.00694517	0	0	0	0	0	0
g__Bosea	6.98007e-05	6.98007e-05	0.000104701	6.98007e-05	0.000279203	0	3.49004e-05	3.49004e-05
g__Brachybacterium	0	0	0	0	0	0	0	3.49004e-05
g__Bradyrhizobium	0.00153562	0.00097721	0.00171012	0.00258263	0.00136111	0.00143091	0.000837609	0.00394374
g__Brevibacillus	0.000104701	0.000139601	6.98007e-05	6.98007e-05	3.49004e-05	0.000104701	0	3.49004e-05
g__Brevundimonas	0.00094231	0.00139601	0.00167522	0.000872509	0.00160542	0.000174502	0.00282693	0.000698007
g__Bryobacter	0.0128433	0.0130178	0.0108191	0.0117614	0.0123547	0.0122849	0.0120406	0.023104
g__Buchnera	0	0	0	0	0	6.98007e-05	0	0
g__Burkholderia-Caballeronia-Paraburkholderia	0.000209402	0.000139601	0.000314103	0.000279203	0.000698007	0.000209402	0.000174502	0.00129131
g__CK06-06-Mud-MAS4B-21	0	0	0	0	0	0	0.000139601	0
g__CL500-29_marine_group	0.00108191	0.000418804	0.000523505	0.000453705	0.000663107	0.000593306	0.00202422	0.000279203
g__CL500-3	3.49004e-05	3.49004e-05	3.49004e-05	6.98007e-05	0.000139601	0	0.000488605	0
g__Caedibacter	0	0	0	3.49004e-05	0	0	0	0
g__Caenimonas	0.00122151	0.00146582	0.00268733	0.00129131	0.00118661	0.000802708	0.00212892	0.000663107
g__Caldicoprobacter	0	3.49004e-05	0	0	0	0	0	0
g__Candidatus_Alysiosphaera	0.000104701	0.000104701	6.98007e-05	0.000104701	0.000174502	3.49004e-05	0.000139601	0
g__Candidatus_Aquiluna	0	3.49004e-05	0	0	6.98007e-05	0	0.00303633	0
g__Candidatus_Berkiella	0.000209402	3.49004e-05	6.98007e-05	0.000279203	3.49004e-05	0.000104701	3.49004e-05	0.000383904
g__Candidatus_Chloroploca	0	0	0	0	0	0	3.49004e-05	0
g__Candidatus_Endoecteinascidia	0	0	0	0	0	0	0	0
g__Candidatus_Entotheonella	3.49004e-05	3.49004e-05	3.49004e-05	3.49004e-05	0.000104701	0	3.49004e-05	0
g__Candidatus_Fritschea	0	0	0	0	0	0	0	0
g__Candidatus_Jidaibacter	0	3.49004e-05	0	0	0	0	0	0
g__Candidatus_Koribacter	0.000174502	0.000383904	0.000349004	6.98007e-05	6.98007e-05	0.000802708	3.49004e-05	0.00628206
g__Candidatus_Methylomirabilis	0.000139601	0	0.000244303	0	0	6.98007e-05	0	3.49004e-05
g__Candidatus_Omnitrophus	0.000104701	3.49004e-05	0.000139601	0.000104701	0.000104701	3.49004e-05	0	0.000104701
g__Candidatus_Ovatusbacter	3.49004e-05	6.98007e-05	3.49004e-05	0	0	0.000209402	0	6.98007e-05
g__Candidatus_Paracaedibacter	6.98007e-05	0	0	6.98007e-05	6.98007e-05	0	3.49004e-05	0
g__Candidatus_Protochlamydia	0	0	3.49004e-05	3.49004e-05	0	0	3.49004e-05	0
g__Candidatus_Renichlamydia	0	0	0	0	0	0	3.49004e-05	0
g__Candidatus_Rhabdochlamydia	0	0	0	0	0	0	0	0
g__Candidatus_Saccharimonas	0	0	0	0	0	0	0	0
g__Candidatus_Solibacter	0.00143091	0.00450215	0.00286183	0.00314103	0.00244303	0.00464175	0.00139601	0.017869
g__Candidatus_Udaeobacter	0.00247793	0.0150072	0.00429274	0.00195442	0.00118661	0.00691027	0.00104701	0.00914389
g__Candidatus_Xiphinematobacter	0.000663107	0.00129131	0.000593306	3.49004e-05	0.000244303	0.000418804	0.00101211	0.000104701
g__Candidimonas	0	0	0	6.98007e-05	0	0	0	3.49004e-05
g__Catelliglobosispora	0.000139601	0.000209402	0.000104701	0.000174502	0.000279203	0.000349004	6.98007e-05	0.000174502
g__Catenulispora	0	0	0	0	0	0	0	6.98007e-05
g__Cellulosimicrobium	0.000174502	0.000104701	6.98007e-05	3.49004e-05	3.49004e-05	0.000139601	6.98007e-05	0.000139601
g__Cellvibrio	0	6.98007e-05	0	0	0.000244303	0	3.49004e-05	0
g__Chiayiivirga	0	0	0	0	6.98007e-05	0	0	0
g__Chitinivorax	0	0	0	0	0	0	0	0
g__Chitinophaga	0.000139601	3.49004e-05	0.000209402	0.00094231	0.000244303	0.000209402	3.49004e-05	0.000139601
g__Chloronema	0	0	0	0	0	3.49004e-05	0.000104701	0
g__Chryseobacterium	0	0	0	0	3.49004e-05	0.000139601	0	0.000104701
g__Chryseolinea	0.000767808	0.000663107	0.000488605	0.00233832	0.000698007	0.000488605	0.000314103	0.000244303
g__Chthoniobacter	0.00108191	0.00177992	0.00275713	0.000907409	0.000593306	0.00139601	0.00101211	0.00174502
g__Chthonomonas	0.000383904	0.00108191	0.000558406	0.000558406	0.000174502	0.000663107	0.000453705	0.000663107
g__Chujaibacter	0.000383904	3.49004e-05	0.000349004	0.000558406	0.000104701	0.00160542	0.000174502	0.00195442
g__Clostridium_sensu_stricto_1	6.98007e-05	0.000139601	0.000244303	6.98007e-05	6.98007e-05	6.98007e-05	3.49004e-05	0.000139601
g__Clostridium_sensu_stricto_12	0	0.000104701	0	6.98007e-05	0	0	6.98007e-05	0.000139601
g__Clostridium_sensu_stricto_13	3.49004e-05	0	3.49004e-05	0	0	6.98007e-05	3.49004e-05	3.49004e-05
g__Clostridium_sensu_stricto_15	0	0	0	0	0	0	0	0
g__Clostridium_sensu_stricto_18	0	0	0	0	0	3.49004e-05	0	0
g__Clostridium_sensu_stricto_6	0	0	0	0	0	0	0	0
g__Clostridium_sensu_stricto_8	3.49004e-05	6.98007e-05	3.49004e-05	0.000104701	3.49004e-05	0	3.49004e-05	0.000104701
g__Cnuella	0	0.000139601	0.000209402	0.000209402	0.000418804	3.49004e-05	0.000314103	3.49004e-05
g__Cohnella	0.000244303	0.000139601	0.000104701	6.98007e-05	0.000139601	0.000174502	0.000104701	0.000209402
g__Conexibacter	0.000174502	0.000174502	0.000244303	0.000314103	0.000174502	0.000453705	0.000104701	0.00097721
g__Constrictibacter	0	0	0	0	6.98007e-05	0	6.98007e-05	0
g__Coxiella	0.000139601	0.000139601	0	0.000209402	0.000104701	0.000349004	0	0.000174502
g__Craurococcus	0	0	0	0	0.000139601	0	0	3.49004e-05
g__Crenothrix	0	0	0	0	0	0	0	0
g__Crocinitomix	6.98007e-05	0	0	6.98007e-05	6.98007e-05	3.49004e-05	6.98007e-05	0.000104701
g__Cronobacter	0	0	0	3.49004e-05	0	0	0	0
g__Crossiella	0	0	0	0	0	0	0	0
g__Cryptosporangium	0	0	0	0	0	0	0	3.49004e-05
g__Cupriavidus	6.98007e-05	0	3.49004e-05	0.000523505	0.000209402	0.000174502	0.000209402	6.98007e-05
g__Cutibacterium	0	0	3.49004e-05	3.49004e-05	0	0	0	3.49004e-05
g__Cyanobium_PCC-6307	0	0	0	0	0	0	0.00104701	3.49004e-05
g__Cyclobacterium	0	0	0	0	0	0	0	0
g__Cytophaga	0	0	0	0.000104701	0	0	6.98007e-05	3.49004e-05
g__DSSD61	0	0	0	0	0	0	0	0
g__Dactylosporangium	0.000279203	0.000698007	0.000488605	0.00122151	0.000628206	0.00097721	0.000209402	0.00321083
g__Deferrisoma	0	0	0	0	0	0	0	0
g__Defluviicoccus	0.000244303	0.000314103	0.000383904	0.000279203	0.000558406	0.000244303	0.000558406	0.000174502
g__Delftia	0	0	0	0	0	0	3.49004e-05	6.98007e-05
g__Desulfitobacterium	0	0	0	0	0	0	0	0
g__Desulfosporosinus	0	0	0.000209402	0	0	0	0	0
g__Desulfotomaculum	3.49004e-05	0	0	0	0	0	0	0
g__Desulfovibrio	0	0.000314103	0	0	0	0	3.49004e-05	0
g__Desulfovirga	0	0	0	0	0	0	0	0
g__Desulfurispora	0	3.49004e-05	0	0	0	0	0	0
g__Devosia	0.00366454	0.00139601	0.00108191	0.00237322	0.00303633	0.00115171	0.00198932	0.00205912
g__Dinghuibacter	3.49004e-05	3.49004e-05	0	0	0	0	3.49004e-05	0
g__Diplosphaera	0	0	0	0	0	0	0	0
g__Dokdonella	3.49004e-05	0.000104701	6.98007e-05	0.000244303	0.000139601	0.000349004	3.49004e-05	0.00286183
g__Domibacillus	0.000139601	0.000244303	0	6.98007e-05	6.98007e-05	0.000139601	3.49004e-05	0.000139601
g__Dongia	0.009458	0.00380414	0.00331553	0.00830629	0.00586326	0.00478135	0.00526995	0.00408334
g__Dubosiella	0	0	0	0	0	0	3.49004e-05	0
g__Duganella	0	0	0	0	6.98007e-05	0	3.49004e-05	0
g__Dyadobacter	3.49004e-05	0	0	0.000104701	0	0	0	3.49004e-05
g__Dyella	0	0	6.98007e-05	0	0	6.98007e-05	0	0
g__Dysgonomonas	0	0	0	0	0	0	0	0
g__Elev-16S-1166	0.000209402	6.98007e-05	0.000174502	0.000558406	0.000453705	0.000139601	0.000139601	3.49004e-05
g__Elizabethkingia	0	0	0	0	0	0	0	0
g__Ellin6055	0.00771298	0.00467665	0.00691027	0.00698007	0.0123896	0.00415314	0.0108889	0.00275713
g__Ellin6067	0.00739888	0.0095976	0.00882979	0.00792238	0.00760828	0.00875999	0.00774788	0.0171361
g__Emticicia	0	0	0	0	0	0	0	0
g__Enhydrobacter	0	0	0	0	0	0	0	0
g__Ensifer	0.00101211	0.000174502	0.000104701	6.98007e-05	0.00167522	0.000139601	0.000314103	0.000139601
g__Enterobacter	0	3.49004e-05	3.49004e-05	3.49004e-05	0	3.49004e-05	3.49004e-05	3.49004e-05
g__Enterococcus	0	0.000558406	0	0	0	0	0	0
g__Enterorhabdus	0	0.000104701	0	0	0	0	0	0
g__Erysipelotrichaceae_UCG-004	0	0	0	0	0	0	0	0
g__Escherichia-Shigella	0	0.000209402	0	0	0	0.000104701	6.98007e-05	6.98007e-05
g__Euzebya	6.98007e-05	6.98007e-05	0	6.98007e-05	6.98007e-05	0	0	0
g__FFCH5858	0	0	0	3.49004e-05	0	3.49004e-05	0	0
g__FFCH7168	6.98007e-05	0.000104701	3.49004e-05	6.98007e-05	0.000209402	6.98007e-05	0.000139601	3.49004e-05
g__Faecalibaculum	0	0.000593306	0	0	0	0	0	0
g__Falsirhodobacter	0	0	0	0	0	0	3.49004e-05	0
g__Ferrovibrio	0.000523505	0	3.49004e-05	0.000104701	0.000139601	3.49004e-05	0.000104701	0
g__Ferruginibacter	3.49004e-05	0.000104701	3.49004e-05	0	6.98007e-05	3.49004e-05	3.49004e-05	0
g__Fervidicella	0	0	0	0	0	3.49004e-05	0	0
g__Finegoldia	0	0	0	0	0	0	0	0
g__Flaviaesturariibacter	6.98007e-05	0	0	0.000104701	0.000139601	0	0.000104701	0
g__Flavihumibacter	0	0.000244303	3.49004e-05	0	0	3.49004e-05	3.49004e-05	0
g__Flavisolibacter	0.00572366	0.00436254	0.00708477	0.00453705	0.00628206	0.00310613	0.0100164	0.00506055
g__Flavitalea	0.00094231	0.000488605	0.00104701	0.00195442	0.00139601	0.00094231	0.000767808	0.000593306
g__Flavobacterium	6.98007e-05	0	0	0	0.000104701	3.49004e-05	0.000174502	0.000174502
g__Fluviicola	0	0	3.49004e-05	3.49004e-05	0	3.49004e-05	6.98007e-05	0
g__Fonticella	0	0	0	0	0	0	0	0
g__Fontimonas	3.49004e-05	0	0	0	0	0	0	0
g__Frateuria	0	0	6.98007e-05	3.49004e-05	0	0	0	3.49004e-05
g__FukuN18_freshwater_group	0	0	0	0	0	0	0	0
g__Fusibacter	0	0	0	0	0	0	0	0
g__GKS98_freshwater_group	0	0	0	0	0	0	6.98007e-05	0
g__Ga0074140	0	0	0	0	0	6.98007e-05	0	0
g__Gaiella	0.00889959	0.0109936	0.00788748	0.0115869	0.014728	0.00855059	0.0138554	0.00910899
g__Galbitalea	0.000104701	3.49004e-05	0.000104701	0.000174502	0.000174502	3.49004e-05	6.98007e-05	6.98007e-05
g__Geitlerinema	0	0	0	0	0.000314103	0	0.000279203	3.49004e-05
g__Geminicoccus	0	0	0	0	3.49004e-05	0	0	0
g__Gemmatimonas	0.00694517	0.0139252	0.0137158	0.012948	0.0099815	0.00778278	0.0153911	0.0118312
g__Gemmatirosa	0.00115171	0.00129131	0.00209402	0.00314103	0.00171012	0.00195442	0.00198932	0.00157052
g__Geobacter	0	0.000104701	0.000104701	3.49004e-05	3.49004e-05	6.98007e-05	0.000139601	0.000104701
g__Glycomyces	3.49004e-05	6.98007e-05	0	3.49004e-05	0	3.49004e-05	6.98007e-05	3.49004e-05
g__Granulicella	3.49004e-05	0	3.49004e-05	0	0	6.98007e-05	0	0.00212892
g__Haliangium	0.0102607	0.00586326	0.00589816	0.0156354	0.00760828	0.00903919	0.00732908	0.00792238
g__Haloactinopolyspora	0.000104701	0.000244303	0.000244303	3.49004e-05	0.000488605	0.000314103	0.000209402	0.000174502
g__Hamadaea	0.000314103	0.000663107	0.00143091	0.00188462	0.00174502	0.000872509	0.000174502	0.00813178
g__Herbinix	0	3.49004e-05	0	0	0	3.49004e-05	0	3.49004e-05
g__Herpetosiphon	0.000558406	0.000174502	0.000732908	0.000523505	0.000732908	0.000593306	0.00104701	0.000209402
g__Hirschia	0.000349004	0.000104701	0.000174502	0.00104701	0.000314103	0.000349004	0.000139601	6.98007e-05
g__Hydrogenispora	0.000104701	6.98007e-05	0.000104701	3.49004e-05	0	0.000104701	6.98007e-05	0
g__Hydrogenophaga	6.98007e-05	6.98007e-05	0	0	3.49004e-05	0	0.000174502	3.49004e-05
g__Hymenobacter	0	0.000139601	0	0	3.49004e-05	0	0	3.49004e-05
g__Hyphomicrobium	0.000802708	0.000174502	0.000279203	0.000628206	0.00097721	0.000523505	0.000383904	0.000593306
g__Hyphomonas	0	0	0	0	0	0	6.98007e-05	0
g__I-8	0.000558406	0.000349004	0.000139601	0.000139601	0.000244303	3.49004e-05	0.000314103	3.49004e-05
g__IMCC26134	0	0	3.49004e-05	0	0	0	0	0
g__IMCC26207	0	0	0	0	0	0	0	0
g__IS-44	0.000139601	0	0	6.98007e-05	3.49004e-05	0.000139601	0	0
g__Iamia	0.00164032	0.00094231	0.00157052	0.00230342	0.00181482	0.00132621	0.00219872	0.000802708
g__Ideonella	0.000244303	6.98007e-05	0.000139601	0.000104701	0.000104701	6.98007e-05	6.98007e-05	0.000209402
g__Ilumatobacter	0.00146582	0.000453705	0.000383904	0.000523505	0.00125641	0.000593306	0.000837609	0.000418804
g__Imperialibacter	3.49004e-05	0	0	0	0	0	0	0
g__Inquilinus	0	0	0	3.49004e-05	3.49004e-05	0	3.49004e-05	6.98007e-05
g__JGI_0001001-H03	0.000279203	0.00338533	0.00104701	0.00111681	0.000174502	0.000383904	0.000174502	0.00111681
g__JTB255_marine_benthic_group	0.000314103	0.000837609	0.000209402	0.00195442	0.000209402	0.000907409	0.000244303	0.000767808
g__Jatrophihabitans	6.98007e-05	0.000139601	0.000174502	0.000279203	0.000383904	0.000628206	0.000104701	0.000349004
g__JdFR-76	6.98007e-05	0	0	0	0	0	0	0
g__Kaistia	0	0	0	0	3.49004e-05	0	0	0
g__Kouleothrix	0	0	0	0	0	0	0	0
g__Kribbella	0.00195442	0.00160542	0.00150072	0.00188462	0.00349004	0.00108191	0.00188462	0.00153562
g__Labrys	0.000209402	0.000104701	0.000139601	0.000488605	0.000314103	6.98007e-05	3.49004e-05	0.000279203
g__Laceyella	0	0	0	0	6.98007e-05	3.49004e-05	0	0
g__Lachnoclostridium	0	0.000593306	0	0	0	0	0	0
g__Lachnospiraceae_NK4A136_group	0	0.00160542	0	0	0	0	6.98007e-05	0
g__Lacibacter	0.000139601	3.49004e-05	3.49004e-05	6.98007e-05	0	0	0	0
g__Lactobacillus	0	0.00233832	0	3.49004e-05	0	0	0	0
g__Lacunisphaera	0	0	6.98007e-05	0	6.98007e-05	6.98007e-05	3.49004e-05	0
g__Larkinella	0	0	0	0	0	0	0	0
g__Lautropia	3.49004e-05	3.49004e-05	0	3.49004e-05	3.49004e-05	0	3.49004e-05	0
g__Lechevalieria	0.00125641	0.000139601	0.000279203	0.00122151	0.000732908	0.000244303	0.000837609	0.000209402
g__Legionella	0	0	0	0	0	0	0	0.000104701
g__Leptolyngbya_EcFYyyy-00	6.98007e-05	0	6.98007e-05	0.000104701	0.000174502	0.000209402	0.000174502	0.000104701
g__Leptonema	0	0	0	0	0	3.49004e-05	0	0
g__Leptotrichia	0	0	0	0	0	0	0	6.98007e-05
g__Limnobacter	0.000104701	0	0	0	3.49004e-05	0	0	0
g__Limnothrix	0	0	0	0	3.49004e-05	0	0	0
g__Litorilinea	0.000244303	0.000418804	0.000209402	0.000383904	0.000628206	0.000523505	0.000628206	0.000174502
g__Longimicrobium	0	6.98007e-05	0.000209402	0.000907409	0.000593306	0.000349004	0.000488605	3.49004e-05
g__Longispora	0	0	0.000174502	0	0	0	0	0
g__Luedemannella	0.00094231	0.000593306	0.000837609	0.00216382	0.00286183	0.00233832	0.000663107	0.00184972
g__Luteitalea	0.000209402	0.000209402	0.000383904	0.000279203	0.000174502	0.000139601	0.000314103	0.000139601
g__Luteolibacter	0.000732908	0.000209402	0.000279203	0.000104701	0.000244303	0.000209402	6.98007e-05	6.98007e-05
g__Lutispora	0	0	0	3.49004e-05	3.49004e-05	3.49004e-05	0	0
g__Lysinibacillus	6.98007e-05	0.000104701	0	6.98007e-05	0	0.000104701	0.000104701	0.000139601
g__Lysobacter	0.0190207	0.0275713	0.0256169	0.0144487	0.0272921	0.0104352	0.0327016	0.00673577
g__MIZ17	0	0	0	0	0	0	0	0
g__MM2	0.000174502	0	0	0.000104701	3.49004e-05	0.000139601	0	0
g__MND1	0.0168569	0.0143789	0.0114822	0.0236973	0.0217778	0.0200677	0.0127386	0.010156
g__MWH-UniP1_aquatic_group	0	0	0	0	0	0	0.000349004	0
g__Magnetospirillum	0	0	0	0	0	0	0	0
g__Marinoscillum	0	0	0	0	0	0	0	0
g__Marmoricola	0.000453705	0.000767808	0.000698007	0.00129131	0.00261753	0.000732908	0.000593306	0.000628206
g__Massilia	0.00286183	0.0151817	0.0122849	0.00736398	0.0120406	0.00240812	0.0505706	0.00478135
g__Mesorhizobium	0.000872509	0.000418804	0.000383904	0.00094231	0.00132621	0.00094231	0.000698007	0.00212892
g__Methylobacterium	0	0	0	0	3.49004e-05	0	0	0
g__Methylocaldum	0	0	0	0	0	0	0.000104701	0
g__Methylotenera	0	3.49004e-05	0	3.49004e-05	3.49004e-05	0	6.98007e-05	3.49004e-05
g__Microbacterium	0.000104701	0.000174502	3.49004e-05	3.49004e-05	0.000209402	0.000174502	0.000139601	0
g__Microbispora	6.98007e-05	0.000104701	6.98007e-05	0.000244303	0.000418804	0.000209402	0.000104701	0.000209402
g__Microcoleus_Es-Yyy1400	0	0	0	0	3.49004e-05	0	0	0
g__Microcystis_PCC-7914	0	0	0	0	0	0	0.000209402	0
g__Microlunatus	0.00115171	0.000523505	0.000593306	0.000663107	0.00146582	0.000558406	0.000802708	0.000628206
g__Micromonospora	0.000209402	6.98007e-05	0.00129131	0.000174502	0.000279203	0.000244303	0.000104701	0.000139601
g__Micropepsis	0	0	0	0.000314103	0	0	0	0.00216382
g__Microvirga	0.00097721	0.000453705	0.000488605	0.00115171	0.00247793	0.000349004	0.00150072	0.000383904
g__Mitsuaria	0	0	0	0	0	0	0	0
g__Mizugakiibacter	0	3.49004e-05	0.000139601	0.000139601	3.49004e-05	0	0	0.00157052
g__Mucilaginibacter	6.98007e-05	6.98007e-05	0.000104701	3.49004e-05	0	0	0	0
g__Myceligenerans	0	0	0	0	0	0	0	0
g__Mycobacterium	0.000698007	0.000732908	0.000698007	0.00125641	0.00209402	0.00118661	0.000802708	0.00094231
g__Mycoplasma	0	0.000174502	0	0	0	0	0.000209402	0
g__Myxococcus	3.49004e-05	0	0	3.49004e-05	6.98007e-05	0	0	0
g__Nakamurella	0	0	0	0	0	3.49004e-05	0	0
g__Nannocystis	0.000488605	0.000244303	0.000663107	0.00111681	0.000523505	0.000732908	0.000418804	0.000349004
g__Negativibacillus	0	0.000104701	0	0	0	0	0	0
g__Neo-b11	3.49004e-05	0	6.98007e-05	0.000104701	0.000104701	6.98007e-05	6.98007e-05	0
g__Neochlamydia	0	0	0	0	3.49004e-05	0	0	0
g__Niastella	0.00143091	0.000488605	0.000593306	0.00157052	0.000453705	0.00097721	0.00101211	0.000558406
g__Nibribacter	0	3.49004e-05	0	0	0	0	3.49004e-05	0
g__Nitrolancea	0.000523505	0.000209402	0.000174502	6.98007e-05	6.98007e-05	0.000383904	6.98007e-05	0.00275713
g__Nitrosomonas	0.000139601	6.98007e-05	3.49004e-05	6.98007e-05	0.000279203	3.49004e-05	0.000139601	0.000139601
g__Nitrosospira	0.00233832	0.000558406	0.00195442	0.00324573	0.000837609	0.00488605	0.00122151	0.000907409
g__Nitrospira	0.0226852	0.0129829	0.0158797	0.0249538	0.018567	0.0366454	0.0149025	0.0150072
g__Nocardia	3.49004e-05	6.98007e-05	6.98007e-05	6.98007e-05	0.000104701	6.98007e-05	0.000209402	0.000139601
g__Nocardioides	0.00111681	0.00160542	0.00164032	0.00272223	0.00422294	0.00115171	0.00157052	0.00118661
g__Nodosilinea_PCC-7104	0	0	6.98007e-05	0	0	0	0	0
g__Nonomuraea	6.98007e-05	6.98007e-05	6.98007e-05	0.000174502	0.000104701	0.000139601	6.98007e-05	0.000104701
g__Nordella	0.00345514	0.00157052	0.00122151	0.00212892	0.00373434	0.00139601	0.00237322	0.00167522
g__Noviherbaspirillum	0.000383904	0.000314103	0.000383904	0.000418804	0.00132621	0.000139601	0.00125641	0.000314103
g__Novosphingobium	0.000523505	0.000279203	0.000314103	6.98007e-05	0.000314103	6.98007e-05	0.000349004	0
g__OLB12	0	0	0	0	0	0	0	0
g__OLB13	0.00125641	0.000349004	0.00146582	0.000139601	0.000453705	0.000244303	0.000593306	0.000244303
g__OM27_clade	0.00122151	0.000628206	0.000872509	0.00150072	0.00118661	0.00101211	0.00097721	0.000383904
g__OM43_clade	0	0	0	0	0	0	6.98007e-05	0
g__OM60NOR5_clade	0	3.49004e-05	0	0	0	0	0	3.49004e-05
g__Occallatibacter	0	0	0	0	0	0	0	0.000104701
g__Odoribacter	0	0.00129131	0	0	0	0	0	0
g__Ohtaekwangia	0.00097721	0.000663107	0.00184972	0.00160542	0.00157052	0.000907409	0.00097721	0.000593306
g__Oligoflexus	0	3.49004e-05	3.49004e-05	6.98007e-05	0.000104701	0	3.49004e-05	0
g__Opitutus	0.000872509	0.000488605	0.000802708	0.000244303	0.000488605	0.000523505	0.000523505	0.000732908
g__Ornithinimicrobium	3.49004e-05	0	0	0	3.49004e-05	0	3.49004e-05	0
g__Oscillibacter	0	0.000244303	0	0	0	0	0	0
g__PAUC26f	0.000279203	3.49004e-05	0.000244303	0.000209402	0.000209402	0.000139601	0	0
g__PMMR1	0.000104701	3.49004e-05	3.49004e-05	6.98007e-05	3.49004e-05	0	6.98007e-05	0
g__Paenibacillus	0.00184972	0.00108191	0.00097721	0.00125641	0.00191952	0.00157052	0.00167522	0.00150072
g__Pajaroellobacter	0.000383904	0.000314103	0.000209402	0.000698007	0.000139601	0.000174502	0.000209402	0.000383904
g__Paludibaculum	0.000872509	3.49004e-05	0.000139601	0.000453705	0.000244303	0.000418804	0.000279203	0.000104701
g__Paludisphaera	0	0	0	3.49004e-05	0	0	0	0
g__Panacagrimonas	0	0	0	3.49004e-05	0	0	6.98007e-05	0
g__Pantoea	0	0	0	0	0	0	0	3.49004e-05
g__Parabacteroides	0	0	0	0	0	0	0	0
g__Paracoccus	3.49004e-05	0	0	0	0	0	3.49004e-05	0
g__Parafilimonas	0	0.000872509	0.000314103	6.98007e-05	0	0	3.49004e-05	0.00230342
g__Parasegetibacter	0.000139601	3.49004e-05	0	3.49004e-05	0.000279203	3.49004e-05	0.000558406	0.000209402
g__Parvibaculum	0	0	0	0	0	0	0	0
g__Parviterribacter	0.000139601	0.000104701	6.98007e-05	6.98007e-05	0.000104701	6.98007e-05	6.98007e-05	6.98007e-05
g__Pedobacter	0.000244303	0.000488605	0.000314103	0.000279203	0.000872509	0.000139601	0.000907409	0.000558406
g__Pedomicrobium	0.00129131	0.00104701	0.00184972	0.00212892	0.00188462	0.000872509	0.00104701	0.000279203
g__Pedosphaera	0	0	0	0	0	0	0	0
g__Pelagicoccus	0	0	0	0	0	0	0	0
g__Pelotomaculum	0	0	0	0	0	0	0	3.49004e-05
g__Peredibacter	0.000139601	0.000174502	6.98007e-05	6.98007e-05	0.000104701	0	0.000139601	0.000104701
g__Permianibacter	3.49004e-05	0	0	0	0	0	0	0
g__Phaeodactylibacter	0	6.98007e-05	0	0	0	0	3.49004e-05	0
g__Phaselicystis	0.000698007	0.000104701	0.000139601	0.000244303	0.000698007	0.000209402	0.000488605	0.000174502
g__Phenylobacterium	0.00104701	0.00153562	0.00104701	0.00205912	0.00177992	0.00153562	0.00143091	0.00104701
g__Phormidium_IAM_M-71	0	0	0	0	0	0	0	0
g__Phreatobacter	0	0	0	0	0	0	0	0
g__Phycisphaera	3.49004e-05	0	0	0	0	0	0	0
g__Phyllobacterium	0.000488605	0.000139601	0.000104701	0.000314103	0.000732908	0.000383904	0.000314103	0.000174502
g__Planifilum	0	0	0	0	0	3.49004e-05	0	6.98007e-05
g__Polaribacter	0	0	0	0	0	0	0	0
g__Polaromonas	6.98007e-05	0	0	6.98007e-05	3.49004e-05	3.49004e-05	6.98007e-05	3.49004e-05
g__Polyangium	6.98007e-05	0	0	0	0	0	3.49004e-05	0
g__Polycyclovorans	0.00244303	0.000523505	0.00094231	0.00177992	0.00202422	0.00195442	0.000802708	0.000349004
g__Pontibacter	0.00125641	0.00094231	0.00174502	0.00139601	0.00244303	0.000244303	0.00460685	0.00094231
g__Pragia	0	0	0	0	0	0	0	0
g__Prevotella_7	0	0	0	0	0	0	0	0
g__Prochlorothrix_PCC-9006	0	0	0	0	0	0	0	0
g__Promicromonospora	0.000209402	0.000418804	0.000139601	0.000209402	0.000488605	6.98007e-05	0.000104701	3.49004e-05
g__Prosthecobacter	0.000244303	0.000174502	0.000174502	0	6.98007e-05	6.98007e-05	6.98007e-05	0.000209402
g__Prosthecomicrobium	0	0	3.49004e-05	0	0	0	3.49004e-05	0
g__Pseudanabaena_NgrPSln22	0	0	0	0	0.000104701	0.000209402	0.000104701	0
g__Pseudoduganella	0.000104701	0	0.000209402	0.000314103	0.000488605	0.000209402	0.000209402	3.49004e-05
g__Pseudoflavitalea	0	0	0	6.98007e-05	3.49004e-05	6.98007e-05	0	3.49004e-05
g__Pseudofulvimonas	0	0	0	0	0	0	0	0
g__Pseudogulbenkiania	0	0	0	3.49004e-05	0	0	0	3.49004e-05
g__Pseudohongiella	0	0	0	0	0	0	0	0
g__Pseudolabrys	0.00132621	0.000802708	0.000698007	0.00146582	0.00122151	0.00097721	0.000558406	0.010156
g__Pseudomonas	0.000837609	0.000139601	0.000314103	0.000872509	0.000349004	0.000349004	0.000523505	0.000244303
g__Pseudonocardia	0	0	0	0	0.000174502	6.98007e-05	6.98007e-05	0.000104701
g__Pseudorhodoplanes	6.98007e-05	3.49004e-05	0	3.49004e-05	0.000139601	3.49004e-05	0.000104701	0.000139601
g__Pseudoxanthobacter	0	0	0	0	0	0	0	0
g__Pseudoxanthomonas	6.98007e-05	0.00132621	0.000279203	3.49004e-05	0.000104701	6.98007e-05	0.000314103	6.98007e-05
g__Psychrobacillus	0	0	6.98007e-05	0	0	0	0	3.49004e-05
g__Qipengyuania	0.00324573	0.00240812	0.00352494	0.00202422	0.00582836	0.000593306	0.0093882	0.00157052
g__RB41	0.0431368	0.045196	0.0587373	0.0431019	0.0313056	0.0784211	0.0256169	0.0383555
g__Ramlibacter	0.00171012	0.00157052	0.00244303	0.00268733	0.00422294	0.00143091	0.00764318	0.00167522
g__Reyranella	0.00216382	0.00205912	0.00247793	0.00272223	0.00202422	0.00171012	0.00181482	0.00317593
g__Rhizobacter	0.000209402	0	0	0	3.49004e-05	0	6.98007e-05	0
g__Rhizocola	0.000209402	0.000174502	0.000139601	0.000139601	0.000837609	6.98007e-05	0.000244303	3.49004e-05
g__Rhizorhapis	0.00115171	0.000279203	0.000698007	0.000418804	0.000209402	0.000174502	0.000698007	0.000104701
g__Rhodanobacter	3.49004e-05	6.98007e-05	0.000244303	0.000314103	3.49004e-05	0.00177992	0	0.00321083
g__Rhodobacter	6.98007e-05	0	3.49004e-05	0.000174502	0.000663107	3.49004e-05	0.000209402	0.000104701
g__Rhodococcus	0	3.49004e-05	0	3.49004e-05	6.98007e-05	0.000314103	0	0
g__Rhodocytophaga	0.000174502	6.98007e-05	0.000139601	6.98007e-05	0.000104701	6.98007e-05	0.000174502	0
g__Rhodomicrobium	3.49004e-05	6.98007e-05	0	0.000139601	0.000174502	6.98007e-05	3.49004e-05	0
g__Rhodoplanes	0.00230342	0.00216382	0.00122151	0.00258263	0.00184972	0.00202422	0.00101211	0.00233832
g__Rikenella	0	0	0	0	0	0	0	0
g__Rikenellaceae_RC9_gut_group	0	0.00101211	0	0	0	0	0	0
g__Risungbinella	3.49004e-05	6.98007e-05	0	0	0	0	0	0
g__Robiginitalea	0	0	0	0	0	0	6.98007e-05	0
g__Romboutsia	0	0.00237322	0	3.49004e-05	3.49004e-05	0	6.98007e-05	0
g__Roseibacterium	0	0	0	0	0	0	0.000209402	0
g__Roseimicrobium	0.000244303	0.000244303	0.000314103	0.000139601	0.000104701	0.000314103	0.000174502	0.000139601
g__Roseomonas	0.000209402	3.49004e-05	0.000104701	0.000104701	6.98007e-05	0.000104701	0.000418804	0
g__Rubellimicrobium	0.000628206	0.000139601	0.000209402	0.000523505	0.00101211	0.000174502	0.00108191	0.000139601
g__Rubrivivax	3.49004e-05	0	0	0.000244303	0	0	0	0
g__Rubrobacter	0.00244303	0.00184972	0.00212892	0.00184972	0.00279203	0.00366454	0.00247793	0.00115171
g__Rufibacter	3.49004e-05	3.49004e-05	6.98007e-05	0	0.000104701	0	3.49004e-05	0
g__Ruminiclostridium	0	0.000349004	0	0	0	0	0	0
g__Ruminiclostridium_1	0	0	0	0	0	3.49004e-05	6.98007e-05	0.000104701
g__Ruminiclostridium_5	0	6.98007e-05	0	0	0	0	0	0
g__Ruminiclostridium_9	0	0.000453705	0	0	0	0	3.49004e-05	0
g__Ruminococcaceae_UCG-004	0	0.000174502	0	0	0	0	0	0
g__Ruminococcaceae_UCG-010	0	0.000139601	0	0	0	0	0	0
g__Ruminococcaceae_UCG-014	0	0.000732908	0	0	0	0	0	0
g__Ruminococcus_1	0	0	0	0	0	0	0	0
g__Rummeliibacillus	0	0	0	0	0	3.49004e-05	0	3.49004e-05
g__SM1A02	0.00226852	0.000837609	0.00132621	0.00254773	0.00254773	0.00122151	0.00104701	0.00146582
g__SWB02	0.00104701	0.00101211	0.00111681	0.00300143	0.00188462	0.00122151	0.00104701	0.000488605
g__SZB85	0	3.49004e-05	0	3.49004e-05	0	0	3.49004e-05	3.49004e-05
g__Saccharopolyspora	0	0	0	0	6.98007e-05	0	0	0
g__Saccharothrix	3.49004e-05	3.49004e-05	0	0	0	0	0.000104701	3.49004e-05
g__Salinimicrobium	3.49004e-05	0	0	0	0	0	0	0
g__Sandaracinus	0.000593306	6.98007e-05	0.000349004	0.000244303	0.000244303	0.000104701	0.000279203	0.000279203
g__Sedimentibacter	0	0	0	3.49004e-05	0	0	0	0
g__Sediminibacterium	0	0	0	0	0	0	0	0
g__Segetibacter	3.49004e-05	0	0	0	3.49004e-05	0	0.000104701	0
g__Sh765B-TzT-35	0.000698007	0.000523505	0.00223362	0.000174502	0.000558406	0.000593306	0.000837609	0.000104701
g__Shimazuella	3.49004e-05	3.49004e-05	0.000104701	3.49004e-05	3.49004e-05	3.49004e-05	6.98007e-05	6.98007e-05
g__Silvanigrella	6.98007e-05	0	3.49004e-05	3.49004e-05	0	0	0	0
g__Singulisphaera	0.000209402	0.000279203	0.000279203	0	0	0.000104701	3.49004e-05	0.000732908
g__Skermanella	0.000383904	6.98007e-05	0.000209402	0.000209402	0.000488605	3.49004e-05	0.000349004	0.000104701
g__Solimonas	0	0	0	0	0	0	0	0
g__Solirubrobacter	0.000767808	0.00205912	0.00167522	0.00230342	0.00387394	0.00171012	0.00251283	0.00205912
g__Solitalea	0	3.49004e-05	0	6.98007e-05	3.49004e-05	0	3.49004e-05	0
g__Sorangium	0.000767808	0.000104701	0.000453705	0.000488605	0.000488605	0.000488605	0.000418804	0.000698007
g__Sphingoaurantiacus	0.000314103	0.000418804	0.000453705	0.000244303	0.000732908	6.98007e-05	0.00118661	0.000349004
g__Sphingobacterium	0	0	0	3.49004e-05	0	6.98007e-05	0	3.49004e-05
g__Sphingobium	0.000139601	0	0.000104701	0.00237322	3.49004e-05	6.98007e-05	0	0.000139601
g__Sphingomonas	0.0741982	0.0633093	0.0665899	0.0838307	0.0748962	0.0642167	0.0647402	0.057795
g__Sphingopyxis	0	0	3.49004e-05	3.49004e-05	6.98007e-05	0	0	3.49004e-05
g__Spirochaeta_2	0	0	0	0	0	0	0	0
g__Spiroplasma	0	3.49004e-05	0	0	0	0	0	0
g__Sporacetigenium	3.49004e-05	0	0	3.49004e-05	0	6.98007e-05	3.49004e-05	0
g__Sporichthya	0	3.49004e-05	3.49004e-05	3.49004e-05	0.000209402	0	0.000104701	0
g__Sporocytophaga	3.49004e-05	0	0	0	0	3.49004e-05	0	3.49004e-05
g__Sporomusa	0	0	0	0	0	0	0	0
g__Staphylococcus	0	0	6.98007e-05	0	0	0	0	0
g__Starkeya	0	0	0	0	0	0	0	0
g__Stenotrophobacter	0.000383904	0.000453705	0.00108191	0.000174502	0.000209402	0.000209402	0.000628206	0.000174502
g__Stenotrophomonas	0	0	0	6.98007e-05	0.000104701	3.49004e-05	0	0.000209402
g__Steroidobacter	0.00471155	0.00258263	0.00551426	0.00457195	0.00373434	0.00362964	0.00317593	0.00219872
g__Sterolibacterium	0	3.49004e-05	0	0	0	0	0	0
g__Streptococcus	0	0.0106795	0	3.49004e-05	0	0	0	0
g__Streptomyces	0.00191952	0.00153562	0.00146582	0.00265243	0.00359474	0.00247793	0.00237322	0.00265243
g__Streptosporangium	3.49004e-05	0.000104701	0.000139601	3.49004e-05	6.98007e-05	0	3.49004e-05	0.000244303
g__Subgroup_10	0.00146582	0.00167522	0.00111681	0.00279203	0.00331553	0.00240812	0.00216382	0.00216382
g__Sulfurifustis	0.000383904	0.000244303	0.000139601	0.000209402	0.000139601	0.000279203	0.000314103	0.000174502
g__Sulfuritalea	0	0	0	3.49004e-05	0	0	0	0
g__Synechococcus_IR11	0	0	0	0	6.98007e-05	0.000104701	0	0
g__Synechococcus_PCC-7502	0	0	0	0	0	0	0	0
g__Synechocystis_PCC-6803	0	0	0	0	0	0	0	0
g__Tagaea	3.49004e-05	0	0	0	0	0	0	0
g__Tahibacter	0	0	0	0	0	0	0	0
g__Taibaiella	3.49004e-05	0	0.000104701	3.49004e-05	3.49004e-05	0	0	3.49004e-05
g__Telmatospirillum	0	0	0	0	0	0	0	0.000139601
g__Tepidimicrobium	0	0	0	0	0	0	0	0
g__Terribacillus	0	0	3.49004e-05	0	6.98007e-05	3.49004e-05	0	0
g__Terrimicrobium	3.49004e-05	3.49004e-05	3.49004e-05	0	3.49004e-05	0	0	0
g__Terrimonas	0.00422294	0.00244303	0.00233832	0.00397864	0.00282693	0.00251283	0.00191952	0.00094231
g__Thalassobaculum	0	0	0	0	0	0	0	0
g__Thermincola	0	6.98007e-05	3.49004e-05	0	0	0	0	3.49004e-05
g__Thermoactinomyces	0	0	0	3.49004e-05	0	3.49004e-05	0	0
g__Thermoflavimicrobium	0	0	0	0	0	3.49004e-05	0	0
g__Thermosporothrix	3.49004e-05	3.49004e-05	0	0	0	3.49004e-05	0	0
g__Thiobacillus	0	0	3.49004e-05	0	0	0	0	0
g__Truepera	3.49004e-05	0	0	0	0	0	0	0
g__Tumebacillus	6.98007e-05	0.000139601	0.000139601	0.000139601	0.000244303	0.000139601	0.000244303	0.000139601
g__Turicibacter	0	0.000453705	0	0	6.98007e-05	0	0	0
g__Turneriella	6.98007e-05	0	0	6.98007e-05	0	3.49004e-05	0	0
g__UTBCD1	6.98007e-05	3.49004e-05	6.98007e-05	0	0	0	6.98007e-05	0
g__UTCFX1	0.000139601	0.000104701	3.49004e-05	0	0.000104701	0.000209402	0	3.49004e-05
g__Urania-1B-19_marine_sediment_group	0.000139601	0.000244303	0.000139601	3.49004e-05	0.000104701	3.49004e-05	0	3.49004e-05
g__Verrucomicrobium	0	0	0	0	0	0	0	0
g__Vibrio	0	0	0	0	0	0	3.49004e-05	0
g__Vicinamibacter	0.000558406	0.000837609	0.000802708	0.000139601	0.000244303	0.000383904	0.000453705	0.000418804
g__Vulgatibacter	3.49004e-05	3.49004e-05	0	0	3.49004e-05	0	0	0
g__Waddlia	0	0	0	0	0	0	0	0
g__Weissella	3.49004e-05	0	0	0	0	0	0	0
g__Xanthobacter	0	0	0	0	0	0	0	0
g__ZOR0006	0	0	0	0	0	0	0	0
g__[Eubacterium]_brachy_group	0	3.49004e-05	0	0	0	0	0	0
g__[Eubacterium]_coprostanoligenes_group	0	0.00094231	0	0	0	0	0	0
g__hgcI_clade	0	0	0	0	0	0	0.00101211	0
g__mle1-7	0.00157052	0.00132621	0.00125641	0.00132621	0.00212892	0.00122151	0.00177992	0.00136111
g__norank_f__01D2Z36	0	0	0	0	0	0	0	0
g__norank_f__0319-6G20	0.000104701	0.000314103	0.000209402	0.000558406	0.000349004	0.000802708	0.000488605	0.000139601
g__norank_f__053A03-B-DI-P58	0	0	0	0	0	0	0	0
g__norank_f__27F-1492R	0	0.000244303	0.000174502	0.000174502	0.000209402	0.000174502	0.000244303	6.98007e-05
g__norank_f__37-13	0.000209402	0.000104701	0.000139601	0.000383904	0.000314103	6.98007e-05	0.000139601	3.49004e-05
g__norank_f__67-14	0.00387394	0.00506055	0.00537466	0.00631697	0.00823648	0.00596796	0.00722437	0.00844589
g__norank_f__A0839	0.000104701	3.49004e-05	3.49004e-05	0.000418804	0.000139601	0.000349004	6.98007e-05	0.000174502
g__norank_f__A21b	0.000593306	0.00544446	0.000488605	0.00104701	0.000593306	0.000802708	6.98007e-05	0.00711967
g__norank_f__A4b	0.00471155	0.00425784	0.00362964	0.00404844	0.00380414	0.00544446	0.00237322	0.00303633
g__norank_f__AB1	0	0	0	3.49004e-05	6.98007e-05	3.49004e-05	3.49004e-05	0
g__norank_f__AKIW781	0.000139601	3.49004e-05	3.49004e-05	0.000104701	0.000174502	0	0.000383904	0.000139601
g__norank_f__AKYG1722	0.00251283	0.00139601	0.00160542	0.00122151	0.00177992	0.00125641	0.00171012	0.00097721
g__norank_f__AKYH767	0.000314103	0.000349004	0.000174502	0.000418804	0.000139601	0.000383904	6.98007e-05	0.000174502
g__norank_f__Acetobacteraceae	3.49004e-05	3.49004e-05	3.49004e-05	0	3.49004e-05	0.000104701	0.000174502	0.00171012
g__norank_f__Acidimicrobiaceae	0.000104701	0.000383904	0.000244303	0.000104701	0.000104701	0	0.000453705	6.98007e-05
g__norank_f__Acidobacteriaceae_Subgroup_1	6.98007e-05	0.000349004	0.000418804	0.000314103	0.000104701	0.000698007	0	0.00136111
g__norank_f__Amb-16S-1323	0.00122151	0.000383904	0.000104701	0.000837609	0.00108191	0.000244303	0.000174502	0.000349004
g__norank_f__Amoebophilaceae	0	0	0	0	0	0	0.000104701	0
g__norank_f__Anaerolineaceae	0.0096325	0.0130527	0.0127386	0.00376924	0.00631697	0.00781768	0.00841099	0.00513035
g__norank_f__Ardenticatenaceae	0.000174502	0.000139601	0.000139601	6.98007e-05	6.98007e-05	0	0.000279203	0
g__norank_f__Azospirillaceae	3.49004e-05	0	0.000139601	3.49004e-05	0.000139601	0	6.98007e-05	0
g__norank_f__B1-7BS	0.000209402	0.000663107	0.000279203	0.000209402	0.000593306	0.000209402	0.000244303	3.49004e-05
g__norank_f__BIrii41	0.00425784	0.00157052	0.00219872	0.00499075	0.00314103	0.00160542	0.00261753	0.00244303
g__norank_f__BSV26	0.000244303	0	6.98007e-05	3.49004e-05	0	0.000209402	0.000104701	3.49004e-05
g__norank_f__Babeliaceae	3.49004e-05	0.000104701	0.000802708	0.000418804	3.49004e-05	0.000139601	3.49004e-05	0.000349004
g__norank_f__Bacteroidetes_vadinHA17	0	0	0	0	0	0	0	0
g__norank_f__Balneolaceae	0	0	0	0	0	0	6.98007e-05	0
g__norank_f__Beggiatoaceae	0	0	3.49004e-05	0	0	3.49004e-05	0	3.49004e-05
g__norank_f__Blastocatellaceae	0.00575856	0.00848079	0.00628206	0.00321083	0.00352494	0.00328063	0.00362964	0.00314103
g__norank_f__Blfdi19	0.000244303	0.000139601	0.000209402	0.000314103	0.000593306	0.000383904	0.000139601	0.000104701
g__norank_f__Burkholderiaceae	0.000244303	0.000209402	6.98007e-05	0.000139601	0.000314103	6.98007e-05	0.000383904	6.98007e-05
g__norank_f__Caldilineaceae	0.00097721	0.000663107	0.000698007	0.000349004	0.00101211	0.000383904	0.000628206	0.000698007
g__norank_f__Caulobacteraceae	6.98007e-05	0.000104701	3.49004e-05	3.49004e-05	3.49004e-05	6.98007e-05	0.000104701	0.000453705
g__norank_f__Cellvibrionaceae	0	0	0	0	3.49004e-05	0	0	0
g__norank_f__Chitinophagaceae	0.00506055	0.00331553	0.00335043	0.00411824	0.00293163	0.00272223	0.00279203	0.00265243
g__norank_f__Christensenellaceae	0	6.98007e-05	0	0	0	0	0	0
g__norank_f__Clostridiales_vadinBB60_group	0	0	0	0	0	0	0	0
g__norank_f__Cryomorphaceae	0	0	3.49004e-05	3.49004e-05	0	6.98007e-05	0	0
g__norank_f__Cyclobacteriaceae	3.49004e-05	3.49004e-05	0	0	0.000174502	0	0.000174502	0
g__norank_f__D05-2	3.49004e-05	0	0	0	0	0	0	0
g__norank_f__Desulfarculaceae	0.00150072	0.00314103	0.00272223	0.00485115	0.00366454	0.00293163	0.00460685	0.00164032
g__norank_f__Desulfovibrionaceae	0	0.00474645	0	0	0	0	0	0
g__norank_f__Devosiaceae	3.49004e-05	0	0	0	6.98007e-05	3.49004e-05	0.000209402	0
g__norank_f__Diplorickettsiaceae	0.000488605	0.000174502	0.000209402	0.00097721	0.000418804	0.000907409	0.000279203	0.000802708
g__norank_f__EF100-94H03	0	0	0	0	0	3.49004e-05	0	0
g__norank_f__Ectothiorhodospiraceae	0	0	0	0	0	0	0	0
g__norank_f__Eel-36e1D6	0.000732908	0.000209402	0.000244303	0.00143091	0.000872509	0.000314103	0.000209402	0.000139601
g__norank_f__Elsteraceae	0	0	0	3.49004e-05	0	0	0	0.000244303
g__norank_f__Entotheonellaceae	0.000628206	0.000663107	0.000732908	0.00143091	0.00101211	0.00104701	0.000314103	0.00118661
g__norank_f__Euzebyaceae	0.000837609	0.000104701	0.000279203	0.000279203	0.000418804	0.000104701	0.000767808	0.000209402
g__norank_f__F082	0	3.49004e-05	0	0	0	0	0	0
g__norank_f__FFCH16767	3.49004e-05	0	0	0	3.49004e-05	0	0	0
g__norank_f__FFCH9454	0	0	0	0	3.49004e-05	0	0.000139601	0
g__norank_f__Fibrobacteraceae	0	0	0	3.49004e-05	0	0	0	0
g__norank_f__Fimbriimonadaceae	0.000837609	0.000593306	0.000453705	0.000279203	0.000663107	0.000104701	0.000104701	0.000139601
g__norank_f__Flavobacteriaceae	0	0	0	0	0	0	0.000593306	0
g__norank_f__Fodinicurvataceae	3.49004e-05	0.000139601	0	6.98007e-05	3.49004e-05	3.49004e-05	0	0
g__norank_f__GWF2-29-10	0	0	0	0	0	0	3.49004e-05	0
g__norank_f__Geminicoccaceae	0.000732908	0.00132621	0.000767808	0.000837609	0.00272223	0.000663107	0.00132621	0.000314103
g__norank_f__Gemmataceae	0.00125641	0.00157052	0.00219872	0.000558406	0.000558406	0.00129131	0.000523505	0.00195442
g__norank_f__Gemmatimonadaceae	0.0478135	0.036785	0.0307123	0.0514082	0.0455101	0.0424737	0.0333298	0.0295257
g__norank_f__Heliobacteriaceae	0	0	0	3.49004e-05	0	0	0	3.49004e-05
g__norank_f__Holosporaceae	0	6.98007e-05	0	3.49004e-05	3.49004e-05	3.49004e-05	0	6.98007e-05
g__norank_f__Hydrogenedensaceae	6.98007e-05	6.98007e-05	0	0	0	6.98007e-05	0	3.49004e-05
g__norank_f__Hydrogenophilaceae	0	0	0	0	0	0	0	0
g__norank_f__Ilumatobacteraceae	0.00516525	0.00247793	0.00300143	0.00314103	0.00718947	0.00237322	0.00617736	0.00237322
g__norank_f__Isosphaeraceae	6.98007e-05	0.000104701	6.98007e-05	3.49004e-05	0	0	0	0.000104701
g__norank_f__JG30-KF-AS9	0.000244303	0.000349004	0.000209402	0.000628206	0.000104701	0.000244303	0	0.0104352
g__norank_f__JG30-KF-CM45	0.00743378	0.00907409	0.0110983	0.0102258	0.0160193	0.00774788	0.00862039	0.010156
g__norank_f__KD3-10	0	0	3.49004e-05	0	0	0	3.49004e-05	0
g__norank_f__KD3-93	0.000139601	0.000139601	6.98007e-05	3.49004e-05	0.000209402	3.49004e-05	6.98007e-05	0
g__norank_f__KF-JG30-B3	0.00171012	0.000663107	0.000698007	0.00132621	0.00122151	0.00097721	0.000628206	0.000872509
g__norank_f__Ktedonobacteraceae	0.000139601	3.49004e-05	0.000209402	0.000104701	0.000104701	0.000488605	6.98007e-05	0.00122151
g__norank_f__Lachnospiraceae	0	0.000558406	0	0	0	0	0	0
g__norank_f__Latescibacteraceae	0.000209402	0.000418804	0.000418804	0.000174502	0	0.000558406	0.000209402	0.000104701
g__norank_f__Legionellaceae	0	0	0	0	0	0	0	0
g__norank_f__Leptospiraceae	0	0	0	0	0	3.49004e-05	0	0
g__norank_f__LiUU-11-161	0	3.49004e-05	0	0	3.49004e-05	3.49004e-05	0	0
g__norank_f__Longimicrobiaceae	0.00422294	0.00237322	0.00425784	0.00404844	0.00432764	0.00387394	0.00390884	0.00111681
g__norank_f__MSB-4B10	3.49004e-05	6.98007e-05	0	0	6.98007e-05	6.98007e-05	0	0
g__norank_f__Magnetospiraceae	0.000488605	0.000104701	0.000174502	0.000174502	0.000418804	0.000279203	0.000349004	0.000139601
g__norank_f__Magnetospirillaceae	0	0	0	0	3.49004e-05	0	0	0
g__norank_f__Methylacidiphilaceae	0	0	3.49004e-05	0	3.49004e-05	0	0	0
g__norank_f__Methyloligellaceae	0.00104701	0.00174502	0.000802708	0.00184972	0.00198932	0.00150072	0.00111681	0.00125641
g__norank_f__Micavibrionaceae	3.49004e-05	3.49004e-05	3.49004e-05	0	3.49004e-05	0	0	0
g__norank_f__Micromonosporaceae	0.00164032	0.000802708	0.00338533	0.00265243	0.00244303	0.00136111	0.00174502	0.00205912
g__norank_f__Micropepsaceae	0.000209402	0.000732908	3.49004e-05	0.000837609	0.000279203	0.000279203	0.000104701	0.00547936
g__norank_f__Microscillaceae	0.0093533	0.00718947	0.0098768	0.0127386	0.0148676	0.0096325	0.00684047	0.00324573
g__norank_f__Microtrichaceae	0	3.49004e-05	0	0	0	0	3.49004e-05	0
g__norank_f__Mitochondria	0	3.49004e-05	0	6.98007e-05	0	0	6.98007e-05	0
g__norank_f__Moraxellaceae	6.98007e-05	0	3.49004e-05	6.98007e-05	0	6.98007e-05	0.000139601	3.49004e-05
g__norank_f__Muribaculaceae	0	0.0137507	0	0	0	0	0.000418804	0
g__norank_f__Myxococcaceae	0	6.98007e-05	0	0	0	6.98007e-05	3.49004e-05	3.49004e-05
g__norank_f__NS11-12_marine_group	0.000314103	0.000349004	0.000872509	0.000418804	0.000314103	0.000279203	0.000523505	0.000104701
g__norank_f__NS7_marine_group	0	0	0	0	0	0	0	0
g__norank_f__NS9_marine_group	0.000104701	0	0	0.000174502	0.000209402	0.000104701	6.98007e-05	0.000104701
g__norank_f__Nannocystaceae	0.000174502	0.000174502	0.000174502	0.000209402	0.000209402	0.000314103	0.000104701	6.98007e-05
g__norank_f__Neisseriaceae	3.49004e-05	0	0	0	6.98007e-05	0	0	0
g__norank_f__Nitriliruptoraceae	0	0	0	0	0	0	0.00157052	3.49004e-05
g__norank_f__Oligoflexaceae	0.000383904	0	0.000104701	0.000104701	6.98007e-05	0.000139601	0.000139601	3.49004e-05
g__norank_f__Opitutaceae	0	0	0	0	0	0	0	0
g__norank_f__P3OB-42	0.00094231	0.000732908	0.000907409	0.00111681	0.00139601	0.000837609	0.00153562	0.000349004
g__norank_f__Pedosphaeraceae	0.00834119	0.00614246	0.0097721	0.00279203	0.00342024	0.00596796	0.00837609	0.00495585
g__norank_f__Peptococcaceae	0	3.49004e-05	0	0	0	0	0	0
g__norank_f__Phycisphaeraceae	0.00184972	0.00104701	0.00115171	0.000698007	0.000767808	0.000698007	0.00097721	0.000453705
g__norank_f__Planococcaceae	0	0	0	0	0	0	0	0
g__norank_f__Polyangiaceae	0.000244303	0.000104701	0.000453705	0.000523505	0.000628206	0.000593306	0.000244303	6.98007e-05
g__norank_f__Reyranellaceae	0.000837609	0.000732908	0.000558406	0.000837609	0.000837609	0.000383904	0.000488605	0.000314103
g__norank_f__Rhizobiales_Incertae_Sedis	0.000104701	3.49004e-05	0.000104701	0.000104701	0.000139601	0.000104701	0.000174502	0
g__norank_f__Rhodanobacteraceae	0.000628206	0.000628206	0.00118661	0.00101211	0.00150072	0.000558406	0.00174502	0.000488605
g__norank_f__Rhodobacteraceae	0	0	0	0	0.000104701	0	6.98007e-05	0
g__norank_f__Rhodocyclaceae	0	0	0	0	3.49004e-05	0	0	0
g__norank_f__Rhodospirillaceae	0.000314103	0.000418804	0.000209402	0.000174502	0.000209402	0.000244303	6.98007e-05	0.000314103
g__norank_f__Rhodothermaceae	0.000139601	0.000104701	0.000104701	0.000139601	0.000314103	6.98007e-05	0.000383904	6.98007e-05
g__norank_f__Rickettsiaceae	6.98007e-05	0	0	0.000104701	0	0	0	0
g__norank_f__Roseiflexaceae	0.0137158	0.011203	0.0094231	0.0128084	0.0162985	0.0124245	0.0177294	0.00593306
g__norank_f__Ruminococcaceae	0	6.98007e-05	0	0	0	0	0	0
g__norank_f__SC-I-84	0.0130178	0.0265941	0.0147978	0.0263149	0.0136111	0.0243256	0.00614246	0.0383904
g__norank_f__SM2D12	6.98007e-05	0.000104701	0.000174502	0.000209402	6.98007e-05	3.49004e-05	6.98007e-05	6.98007e-05
g__norank_f__Saccharimonadaceae	0.00115171	0.000279203	0.000523505	0.00150072	0.000279203	0.000174502	0.00310613	0.000349004
g__norank_f__Sandaracinaceae	0.000663107	0.000349004	0.000349004	0.000872509	0.000732908	0.000488605	0.00101211	0.000453705
g__norank_f__Saprospiraceae	0.00174502	0.00104701	0.00174502	0.00167522	0.00143091	0.000872509	0.00212892	0.000383904
g__norank_f__Simkaniaceae	0.000349004	0.000104701	0.000732908	0.000104701	0.000104701	0.000418804	3.49004e-05	0.000174502
g__norank_f__Sneathiellaceae	0.000104701	0	0	0.000244303	0.000104701	0.000139601	6.98007e-05	0
g__norank_f__Solimonadaceae	0.000907409	0.000453705	0.000383904	0.000523505	0.000628206	0.000174502	0.000418804	6.98007e-05
g__norank_f__Solirubrobacteraceae	3.49004e-05	3.49004e-05	0.000174502	3.49004e-05	0.000139601	0	0.000209402	0
g__norank_f__Sphingomonadaceae	0.00300143	0.00195442	0.00279203	0.00321083	0.00453705	0.00125641	0.00492095	0.00097721
g__norank_f__Spirosomaceae	0	0	0	0	0	0	0	0
g__norank_f__Sporichthyaceae	0	0	3.49004e-05	0	3.49004e-05	0	3.49004e-05	0
g__norank_f__Steroidobacteraceae	0.00143091	0.00153562	0.00150072	0.00251283	0.00174502	0.00164032	0.00195442	0.00139601
g__norank_f__Streptosporangiaceae	6.98007e-05	0	0.000104701	0	0	0	0	0
g__norank_f__Syntrophaceae	0.000209402	3.49004e-05	6.98007e-05	0.000174502	3.49004e-05	0	0.000104701	6.98007e-05
g__norank_f__TRA3-20	0.0096674	0.00411824	0.00603776	0.0107842	0.00806198	0.00551426	0.00568876	0.00404844
g__norank_f__Terasakiellaceae	0	0	0	0	0	0	3.49004e-05	0
g__norank_f__UBA12409	3.49004e-05	0	0	0	0	3.49004e-05	0	3.49004e-05
g__norank_f__VHS-B3-70	0.000209402	0.000139601	6.98007e-05	0.000174502	0.000104701	6.98007e-05	0.000174502	0
g__norank_f__Veillonellaceae	3.49004e-05	0	0	0	0	0	0	0
g__norank_f__Vermiphilaceae	0.000209402	0.000593306	0.000104701	0.00129131	0.000139601	0.000488605	0.000174502	0.00139601
g__norank_f__Verrucomicrobiaceae	0.000314103	0.000907409	0.000418804	0.000139601	0.000139601	0.000174502	0.000279203	0.000209402
g__norank_f__WD2101_soil_group	0.000104701	0.000663107	0.000488605	0.000418804	3.49004e-05	0.00226852	0.000558406	0.000593306
g__norank_f__XVIII	0	0.000104701	0	0	0	0	0.000104701	0
g__norank_f__Xanthobacteraceae	0.00781768	0.00830629	0.00586326	0.011203	0.00670087	0.00900429	0.00352494	0.0129131
g__norank_f__bacteriap25	0.00596796	0.00691027	0.00869019	0.010156	0.0110285	0.00781768	0.00823648	0.00910899
g__norank_f__cvE6	6.98007e-05	0.00097721	3.49004e-05	0.000314103	0.000139601	0.000139601	6.98007e-05	0
g__norank_f__env.OPS_17	0.00258263	0.00118661	0.00195442	0.00195442	0.00164032	0.00233832	0.00101211	0.000907409
g__norank_f__mle1-27	0.000418804	0.000104701	0.000174502	0.000488605	0.000349004	0.000174502	0.000628206	0.000244303
g__norank_f__norank	0.000209402	0.000209402	0.000453705	0.000244303	0.000314103	0.000174502	0.000104701	3.49004e-05
g__norank_f__norank_o__11-24	0.00355984	0.00809688	0.010156	0.00530485	0.00383904	0.0128782	0.00425784	0.00558406
g__norank_f__norank_o__211ds20	0	0	0	0	3.49004e-05	3.49004e-05	0	0
g__norank_f__norank_o__Absconditabacteriales_SR1	0	0	0	0	0	0	0	0
g__norank_f__norank_o__Acidobacteriales	0.00111681	0.00331553	0.00139601	0.000907409	0.000558406	0.00436254	0.000418804	0.0187764
g__norank_f__norank_o__Actinomarinales	0.00097721	0.00171012	0.000802708	0.000383904	0.000837609	0.000383904	0.000663107	0.000383904
g__norank_f__norank_o__Ardenticatenales	0.00125641	0.00230342	0.00108191	0.00115171	0.00157052	0.00129131	0.000837609	0.000418804
g__norank_f__norank_o__Armatimonadales	0.000872509	0.000488605	0.000453705	0.000174502	0.000209402	0.000209402	0.000244303	0.000418804
g__norank_f__norank_o__Azospirillales	0.00097721	0.000558406	0.000488605	0.000628206	0.00118661	0.000383904	0.000523505	0.000244303
g__norank_f__norank_o__B10-SB3A	0	0	0	0	0	0	0	3.49004e-05
g__norank_f__norank_o__BD72BR169	0	0	0	0	0	0	0	6.98007e-05
g__norank_f__norank_o__Babeliales	0.000244303	0	0	0	0	3.49004e-05	0	0
g__norank_f__norank_o__Bacteroidetes_VC2.1_Bac22	0.000209402	0.000104701	6.98007e-05	0.000139601	3.49004e-05	0.000104701	3.49004e-05	0.000104701
g__norank_f__norank_o__Betaproteobacteriales	0	0	0	0	0	3.49004e-05	0	0
g__norank_f__norank_o__Bradymonadales	0	0	0	0	0	0	0	0
g__norank_f__norank_o__C0119	0.00474645	0.00551426	0.00565386	0.00502565	0.00328063	0.00701497	0.00188462	0.00900429
g__norank_f__norank_o__C10-SB1A	0	0	0	0	0	0	0	0
g__norank_f__norank_o__CCD24	0.00499075	0.00104701	0.00164032	0.00383904	0.00317593	0.00143091	0.00153562	0.00115171
g__norank_f__norank_o__CCM19a	0	0	0	0	3.49004e-05	0	0	0
g__norank_f__norank_o__Candidatus_Adlerbacteria	0	0	0	0	0	0	0	0
g__norank_f__norank_o__Candidatus_Amesbacteria	0	0	0	0	0	0	0	0
g__norank_f__norank_o__Candidatus_Azambacteria	0	0	0	0	0	0	0	0
g__norank_f__norank_o__Candidatus_Campbellbacteria	0.000209402	0	0	0	0	6.98007e-05	0	0
g__norank_f__norank_o__Candidatus_Collierbacteria	0	0	0	0	3.49004e-05	0	0	0
g__norank_f__norank_o__Candidatus_Colwellbacteria	0	3.49004e-05	0	0	6.98007e-05	0	0	0
g__norank_f__norank_o__Candidatus_Curtissbacteria	0	0	0	0	0	0	0	0
g__norank_f__norank_o__Candidatus_Daviesbacteria	3.49004e-05	0	3.49004e-05	0	0	0	0	0
g__norank_f__norank_o__Candidatus_Doudnabacteria	0	0	0	6.98007e-05	0	3.49004e-05	0	0
g__norank_f__norank_o__Candidatus_Falkowbacteria	0	0	0	0	0	0	0	0
g__norank_f__norank_o__Candidatus_Jorgensenbacteria	3.49004e-05	0.000139601	0.000383904	3.49004e-05	0.000139601	0.000663107	0.000139601	0
g__norank_f__norank_o__Candidatus_Kaiserbacteria	0.00132621	0.00139601	0.00125641	0.000837609	0.00146582	0.00104701	0.000698007	0.000139601
g__norank_f__norank_o__Candidatus_Komeilibacteria	0	0	0	0	0	0	0	0
g__norank_f__norank_o__Candidatus_Kuenenbacteria	3.49004e-05	6.98007e-05	0	6.98007e-05	6.98007e-05	0.000104701	0	0
g__norank_f__norank_o__Candidatus_Levybacteria	0.000104701	0	0.000104701	0	0.000104701	3.49004e-05	0	6.98007e-05
g__norank_f__norank_o__Candidatus_Liptonbacteria	0	0	0	3.49004e-05	0	0	0	0
g__norank_f__norank_o__Candidatus_Magasanikbacteria	0.000802708	6.98007e-05	0.000279203	0.000104701	0.000209402	0.000104701	0.000174502	6.98007e-05
g__norank_f__norank_o__Candidatus_Moranbacteria	0	0	0	0	0	0	0	0
g__norank_f__norank_o__Candidatus_Nomurabacteria	0	0.000139601	0	0	0	0	0	0
g__norank_f__norank_o__Candidatus_Pacebacteria	0.000279203	0.000139601	0.000418804	0.000139601	0.000104701	0.000174502	0.000174502	6.98007e-05
g__norank_f__norank_o__Candidatus_Peregrinibacteria	0.000209402	6.98007e-05	3.49004e-05	3.49004e-05	0.000174502	0	0	0.000104701
g__norank_f__norank_o__Candidatus_Peribacteria	0.000349004	0.000314103	0.000174502	0.000279203	0.000628206	0.000209402	0.000314103	6.98007e-05
g__norank_f__norank_o__Candidatus_Staskawiczbacteria	3.49004e-05	0.000174502	6.98007e-05	3.49004e-05	6.98007e-05	0.000104701	0	3.49004e-05
g__norank_f__norank_o__Candidatus_Terrybacteria	0	0	0	0	0	0	0	0
g__norank_f__norank_o__Candidatus_Vogelbacteria	6.98007e-05	0	0	0	0	0	0	0
g__norank_f__norank_o__Candidatus_Woesebacteria	0.000244303	0.000174502	6.98007e-05	6.98007e-05	0.000279203	0.000279203	3.49004e-05	0.000104701
g__norank_f__norank_o__Candidatus_Woykebacteria	0	0	0	0	0	0	0	0
g__norank_f__norank_o__Candidatus_Yanofskybacteria	0.000279203	6.98007e-05	0.000174502	0.000174502	0.000488605	0.000383904	3.49004e-05	0.000104701
g__norank_f__norank_o__Candidatus_Zambryskibacteria	0	0	0	0	0	0	3.49004e-05	0
g__norank_f__norank_o__Chitinophagales	0.000279203	0.000453705	0.000628206	0.000418804	0.000523505	0.000663107	0.000663107	0.000314103
g__norank_f__norank_o__Chloroplast	0.000104701	3.49004e-05	0.000139601	0	0.000523505	0.000104701	0.000209402	0.000139601
g__norank_f__norank_o__Chthonomonadales	0.00164032	0.00233832	0.000907409	0.000698007	0.000767808	0.00118661	0.00132621	0.00094231
g__norank_f__norank_o__DS-100	0.000279203	0.000593306	0.000453705	0.000802708	0.000209402	0.000418804	0.000349004	0.000558406
g__norank_f__norank_o__DTU014	0	0	0	0	3.49004e-05	0	0	0
g__norank_f__norank_o__Dadabacteriales	0.000139601	0.000139601	0.000139601	0.000209402	0.000209402	3.49004e-05	0.000104701	0
g__norank_f__norank_o__EC3	0	0	3.49004e-05	0	0	0	0	0
g__norank_f__norank_o__EPR3968-O8a-Bc78	3.49004e-05	0	0	3.49004e-05	0	0	0	0
g__norank_f__norank_o__EV818SWSAP88	3.49004e-05	0	0	0.000104701	3.49004e-05	0.000104701	0	0
g__norank_f__norank_o__Elsterales	0.00275713	0.00233832	0.00216382	0.00366454	0.00307123	0.00349004	0.00216382	0.00638677
g__norank_f__norank_o__Fimbriimonadales	0	0	0	0	6.98007e-05	3.49004e-05	0	0
g__norank_f__norank_o__Frankiales	0.000732908	0.000418804	0.000418804	0.000732908	0.000418804	0.000767808	0.000418804	0.00136111
g__norank_f__norank_o__Ga0077536	0	0	3.49004e-05	0	3.49004e-05	6.98007e-05	0	3.49004e-05
g__norank_f__norank_o__Gaiellales	0.0109936	0.0150421	0.0116916	0.0155656	0.023104	0.0155656	0.0222664	0.032213
g__norank_f__norank_o__Gastranaerophilales	0	0.000104701	0	0	0	0	0	0
g__norank_f__norank_o__IMCC26256	0.00739888	0.00687537	0.00537466	0.0093533	0.0098768	0.00701497	0.00764318	0.00547936
g__norank_f__norank_o__Izimaplasmatales	0	0	0	0	0	0	0.000104701	0
g__norank_f__norank_o__JTB23	0	6.98007e-05	6.98007e-05	3.49004e-05	0.000139601	0	6.98007e-05	0
g__norank_f__norank_o__KF-JG30-C25	6.98007e-05	0	0	0	6.98007e-05	0	0	0
g__norank_f__norank_o__KI89A_clade	3.49004e-05	3.49004e-05	3.49004e-05	6.98007e-05	0.000174502	0.000104701	0	0
g__norank_f__norank_o__Lineage_IV	0.000314103	0.000488605	0.000314103	0.000314103	0.000139601	6.98007e-05	0.000279203	6.98007e-05
g__norank_f__norank_o__MBNT15	0.000628206	0.000802708	0.000523505	0.000802708	0.000767808	0.000418804	0.000488605	0.000244303
g__norank_f__norank_o__MVP-88	0.000453705	0.000523505	0.000209402	0.000663107	0.000244303	0.000418804	0.000209402	6.98007e-05
g__norank_f__norank_o__Micavibrionales	0.000174502	0.000244303	0.000209402	0.000349004	0.000488605	0.000139601	0.000732908	3.49004e-05
g__norank_f__norank_o__Microtrichales	0.00743378	0.00736398	0.00771298	0.00610756	0.0097372	0.00596796	0.0096674	0.00373434
g__norank_f__norank_o__Myxococcales	0.000279203	0.000383904	0.000139601	0.000209402	0.000418804	0.000209402	0.000558406	0.000139601
g__norank_f__norank_o__NB1-j	0.00258263	0.00198932	0.00143091	0.00205912	0.00261753	0.00160542	0.00226852	0.00104701
g__norank_f__norank_o__NRL2	0	0	0	0	0	0	0	0
g__norank_f__norank_o__Nostocales	0	0	0	0	0	0	0	0
g__norank_f__norank_o__OPB41	0	0	0	0	0	0	0	0
g__norank_f__norank_o__OPB56	0.000767808	0.000663107	0.00118661	0.000732908	0.00118661	0.000453705	0.00104701	0.000558406
g__norank_f__norank_o__Obscuribacterales	3.49004e-05	0.000104701	0.000104701	0	3.49004e-05	0.000139601	0.000104701	0.000139601
g__norank_f__norank_o__PB19	0.000244303	0.000279203	0.000174502	0.000314103	0.000104701	6.98007e-05	0.000244303	3.49004e-05
g__norank_f__norank_o__PLTA13	0.00335043	0.000732908	0.000767808	0.00157052	0.00143091	0.00104701	0.000732908	0.000383904
g__norank_f__norank_o__PeM15	0	0	0	0	0	0	0.000628206	0
g__norank_f__norank_o__R7C24	0.00177992	0.000593306	0.000523505	0.00136111	0.00184972	0.000663107	0.000802708	0.00104701
g__norank_f__norank_o__RBG-13-54-9	0.000314103	0.000628206	0.000732908	0.000383904	0.000349004	0.00111681	0.000244303	0.000279203
g__norank_f__norank_o__RCP2-54	0	3.49004e-05	6.98007e-05	0.000279203	3.49004e-05	3.49004e-05	0	0.000139601
g__norank_f__norank_o__Rhizobiales	0.000872509	0.000593306	0.000279203	0.000802708	0.00101211	0.000767808	0.000872509	0.000383904
g__norank_f__norank_o__Rhodospirillales	3.49004e-05	0	0.000244303	0.000139601	0.000139601	0.000663107	0.000139601	0.000104701
g__norank_f__norank_o__Rokubacteriales	0.017869	0.0175898	0.0325969	0.0278156	0.0207308	0.0280948	0.0221268	0.0201375
g__norank_f__norank_o__S-BQ2-57_soil_group	3.49004e-05	6.98007e-05	0	6.98007e-05	0	6.98007e-05	0	0.000104701
g__norank_f__norank_o__S085	0.0107144	0.00875999	0.00820158	0.00698007	0.00834119	0.00698007	0.0092835	0.00757338
g__norank_f__norank_o__SAR202_clade	0.000139601	0.000104701	6.98007e-05	3.49004e-05	3.49004e-05	0.000104701	3.49004e-05	0
g__norank_f__norank_o__SAR324_cladeMarine_group_B	0.000174502	0.000104701	0.000209402	0.000418804	0.000418804	0.000244303	0.000244303	0.000104701
g__norank_f__norank_o__SBR1031	0.00837609	0.00373434	0.00411824	0.00492095	0.00317593	0.00708477	0.00352494	0.00321083
g__norank_f__norank_o__SJA-28	6.98007e-05	6.98007e-05	6.98007e-05	3.49004e-05	0	0	0.000174502	0.000244303
g__norank_f__norank_o__SM1A07	0	0	0	0	3.49004e-05	0	0	0
g__norank_f__norank_o__Saccharimonadales	0.0124943	0.00663107	0.0097023	0.00722437	0.00882979	0.013297	0.00750358	0.0365058
g__norank_f__norank_o__Selenomonadales	0	0	0	0	3.49004e-05	0	0	0
g__norank_f__norank_o__Subgroup_12	0.000174502	6.98007e-05	0.000349004	0.000209402	0.000314103	0.000349004	0.000139601	0.000104701
g__norank_f__norank_o__Subgroup_13	3.49004e-05	0.000104701	0	3.49004e-05	3.49004e-05	6.98007e-05	0	0.000209402
g__norank_f__norank_o__Subgroup_2	0.000244303	0.000104701	0.000907409	0	0.000104701	0.000174502	6.98007e-05	0.000418804
g__norank_f__norank_o__Subgroup_7	0.0165777	0.0233483	0.0205214	0.0193348	0.0162985	0.025233	0.0232087	0.0130178
g__norank_f__norank_o__TX1A-33	0	0	0	0	3.49004e-05	0	0	0
g__norank_f__norank_o__Tepidisphaerales	0.000104701	0	3.49004e-05	0	3.49004e-05	3.49004e-05	0	0
g__norank_f__norank_o__Thalassobaculales	0	0	0	3.49004e-05	0	3.49004e-05	3.49004e-05	3.49004e-05
g__norank_f__norank_o__UA11	3.49004e-05	0.000104701	0.000174502	0	6.98007e-05	6.98007e-05	6.98007e-05	0
g__norank_f__norank_o__Vampirovibrionales	0.000174502	0.000279203	3.49004e-05	6.98007e-05	0	3.49004e-05	0	0
g__norank_f__norank_o__WCHB1-41	0	0	0	0	0	0	0	3.49004e-05
g__norank_f__norank_o__WN-HWB-116	0	0	3.49004e-05	0	0	0	0	0
g__norank_f__norank_o__norank	0.000558406	0.000279203	0.000453705	0.000209402	0.000418804	0.000349004	0.000279203	0.000139601
g__norank_f__norank_o__norank_c__028H05-P-BN-P5	0	3.49004e-05	0.000104701	0	3.49004e-05	6.98007e-05	0	0
g__norank_f__norank_o__norank_c__4-29-1	0	0	0	0	0	0	0	0
g__norank_f__norank_o__norank_c__AD3	0	0	0	0	0	0.000209402	3.49004e-05	0.000174502
g__norank_f__norank_o__norank_c__AT-s3-28	3.49004e-05	6.98007e-05	3.49004e-05	0.000174502	3.49004e-05	0.000174502	3.49004e-05	0
g__norank_f__norank_o__norank_c__Actinobacteria	0.0249189	0.0208355	0.0223711	0.0132272	0.0180435	0.019265	0.0224409	0.011203
g__norank_f__norank_o__norank_c__Alphaproteobacteria	0.00436254	0.00143091	0.00160542	0.00331553	0.00366454	0.00293163	0.00240812	0.00153562
g__norank_f__norank_o__norank_c__Anaerolineae	0	6.98007e-05	0	0	0	6.98007e-05	3.49004e-05	0
g__norank_f__norank_o__norank_c__BD7-11	0.000593306	0.000523505	0.000279203	6.98007e-05	0.000244303	6.98007e-05	0.000209402	0.000174502
g__norank_f__norank_o__norank_c__Berkelbacteria	0.000453705	0.000558406	0.000558406	0.000593306	0.000314103	0.000488605	0.000244303	6.98007e-05
g__norank_f__norank_o__norank_c__Chlamydiae	0	0	0	0	0	0	0	0
g__norank_f__norank_o__norank_c__Elusimicrobia	0.00223362	0.000663107	0.00111681	0.00104701	0.00094231	0.00132621	0.000663107	0.00108191
g__norank_f__norank_o__norank_c__FFCH5909	0	0	6.98007e-05	0	3.49004e-05	0	0	0
g__norank_f__norank_o__norank_c__Gammaproteobacteria	3.49004e-05	0	6.98007e-05	0	0	0	0	0
g__norank_f__norank_o__norank_c__Gemmatimonadetes	0.0140299	0.0121453	0.019265	0.0143789	0.0145534	0.010854	0.0194744	0.00673577
g__norank_f__norank_o__norank_c__Gitt-GS-136	0.00554916	0.00422294	0.00453705	0.00212892	0.00349004	0.00617736	0.00307123	0.00272223
g__norank_f__norank_o__norank_c__Gracilibacteria	0	6.98007e-05	0	0	0	0	6.98007e-05	0
g__norank_f__norank_o__norank_c__JG30-KF-CM66	0.00502565	0.00415314	0.00453705	0.00530485	0.00610756	0.00492095	0.00474645	0.00268733
g__norank_f__norank_o__norank_c__KD4-96	0.0125641	0.0094231	0.0106446	0.00610756	0.00767808	0.0186019	0.00600286	0.00869019
g__norank_f__norank_o__norank_c__Kazania	0.000104701	0	6.98007e-05	6.98007e-05	0.000104701	3.49004e-05	0	0
g__norank_f__norank_o__norank_c__Latescibacteria	0.00554916	0.011203	0.00408334	0.00513035	0.00247793	0.00684047	0.00307123	0.00317593
g__norank_f__norank_o__norank_c__Microgenomatia	3.49004e-05	3.49004e-05	0	0	6.98007e-05	0	3.49004e-05	0
g__norank_f__norank_o__norank_c__OLB14	0.00436254	0.00202422	0.00177992	0.00289673	0.00195442	0.00216382	0.00181482	0.00258263
g__norank_f__norank_o__norank_c__OM190	0.00526995	0.00254773	0.00383904	0.00258263	0.00209402	0.00293163	0.00143091	0.00289673
g__norank_f__norank_o__norank_c__P2-11E	0.00160542	3.49004e-05	0.000663107	0.000139601	0.000488605	0.00150072	0.000418804	0.000244303
g__norank_f__norank_o__norank_c__Parcubacteria	0.00153562	0.000802708	0.00233832	0.00153562	0.00258263	0.00202422	0.00136111	0.00097721
g__norank_f__norank_o__norank_c__Pla3_lineage	0.00132621	0.000802708	0.000907409	0.000279203	0.000593306	0.00125641	0.000593306	0.000383904
g__norank_f__norank_o__norank_c__Pla4_lineage	0.00139601	0.000732908	0.000628206	0.000349004	0.000453705	0.000872509	0.000628206	0.000314103
g__norank_f__norank_o__norank_c__Planctomycetacia	0.000174502	6.98007e-05	0.000314103	0	6.98007e-05	0	0.000279203	0
g__norank_f__norank_o__norank_c__SHA-26	0	0.000209402	0.000139601	0	3.49004e-05	0	3.49004e-05	3.49004e-05
g__norank_f__norank_o__norank_c__Sericytochromatia	0.000593306	0.000174502	0.000209402	0.000244303	0.000314103	0.000209402	0.000174502	0.000139601
g__norank_f__norank_o__norank_c__Subgroup_11	0.000523505	0.000209402	0.000383904	0.000663107	0.000349004	0.000698007	0.000349004	0.000209402
g__norank_f__norank_o__norank_c__Subgroup_15	0.000209402	0	0	0.000279203	6.98007e-05	0.000139601	0.000174502	0.000174502
g__norank_f__norank_o__norank_c__Subgroup_17	0.00342024	0.00394374	0.00610756	0.00488605	0.00331553	0.00816668	0.00373434	0.00205912
g__norank_f__norank_o__norank_c__Subgroup_18	0.00122151	0.00164032	0.00593306	0.000837609	0.00251283	0.00167522	0.00460685	0.00097721
g__norank_f__norank_o__norank_c__Subgroup_19	0	0	0	3.49004e-05	3.49004e-05	3.49004e-05	0	0
g__norank_f__norank_o__norank_c__Subgroup_20	0.000174502	3.49004e-05	3.49004e-05	6.98007e-05	6.98007e-05	0.000139601	3.49004e-05	3.49004e-05
g__norank_f__norank_o__norank_c__Subgroup_21	6.98007e-05	3.49004e-05	0	0.000104701	0.000314103	0.000209402	0.000139601	0.000139601
g__norank_f__norank_o__norank_c__Subgroup_22	0.000349004	0.000488605	0.000453705	0.00094231	0.000418804	0.00115171	0.000698007	0.000314103
g__norank_f__norank_o__norank_c__Subgroup_25	0.00167522	0.00293163	0.00258263	0.00094231	0.00139601	0.00108191	0.00184972	0.00146582
g__norank_f__norank_o__norank_c__Subgroup_5	0.000767808	0.00118661	0.00171012	0.00157052	0.00097721	0.00362964	0.000837609	0.00150072
g__norank_f__norank_o__norank_c__Subgroup_6	0.0796775	0.100967	0.122326	0.0660664	0.0629602	0.100234	0.0745821	0.0937424
g__norank_f__norank_o__norank_c__Subgroup_9	0.000209402	0.000593306	0.000244303	3.49004e-05	0.000279203	0.000174502	0.000314103	6.98007e-05
g__norank_f__norank_o__norank_c__TK10	0.014344	0.0122151	0.0130876	0.0177294	0.0127735	0.0120057	0.0099117	0.0145534
g__norank_f__norank_o__norank_c__TK17	0	0	0	0	0	0	0	0
g__norank_f__norank_o__norank_c__Thermodesulfovibrionia	0	0	6.98007e-05	3.49004e-05	0.000104701	0	6.98007e-05	0
g__norank_f__norank_o__norank_c__Verrucomicrobiae	0	0	0	0	0	0	0	0
g__norank_f__norank_o__norank_c__WS6_Dojkabacteria	0.000453705	0.000104701	0.000349004	0.000698007	0.000488605	0.000488605	0.000174502	0.000174502
g__norank_f__norank_o__norank_c__WWE3	0.000488605	3.49004e-05	6.98007e-05	0.000244303	0.000349004	0.00129131	3.49004e-05	0.000139601
g__norank_f__norank_o__norank_c__norank_p__Armatimonadetes	0.00415314	0.00314103	0.00338533	0.00293163	0.00251283	0.00307123	0.00464175	0.00349004
g__norank_f__norank_o__norank_c__norank_p__FBP	0.000139601	6.98007e-05	0	0	0.000209402	6.98007e-05	6.98007e-05	3.49004e-05
g__norank_f__norank_o__norank_c__norank_p__FCPU426	3.49004e-05	0	0	3.49004e-05	0	6.98007e-05	0	6.98007e-05
g__norank_f__norank_o__norank_c__norank_p__GAL15	0.0094929	0.0128433	0.0154609	0.00568876	0.010505	0.00499075	0.0307123	0.00443235
g__norank_f__norank_o__norank_c__norank_p__Margulisbacteria	0	0	0	0	0	0	0	0
g__norank_f__norank_o__norank_c__norank_p__Omnitrophicaeota	0.000732908	0.000418804	0.000872509	0.000314103	0.000279203	0.000663107	0.000279203	0.000209402
g__norank_f__norank_o__norank_c__norank_p__Patescibacteria	0	3.49004e-05	0	3.49004e-05	0	0	0	0
g__norank_f__norank_o__norank_c__norank_p__WPS-2	0.000314103	0.000349004	0.000279203	0.000244303	0.000104701	3.49004e-05	0.000139601	0.00104701
g__norank_f__norank_o__norank_c__norank_p__Zixibacteria	3.49004e-05	0	0	0	3.49004e-05	0	0	0
g__norank_f__norank_o__norank_c__vadinHA49	0.000174502	6.98007e-05	0.000139601	3.49004e-05	0	0	0.000139601	0
g__norank_f__unclassified	0	0	0	0	3.49004e-05	0	0	0
g__norank_f__unclassified_o__Gammaproteobacteria_Incertae_Sedis	0	0	0	0.000139601	0	0	0	0
g__oc32	3.49004e-05	0	0	0	0	6.98007e-05	3.49004e-05	0
g__possible_genus_04	0.000104701	6.98007e-05	6.98007e-05	0.000104701	3.49004e-05	6.98007e-05	0.000104701	6.98007e-05
g__unclassified_c__ABY1	0	0	3.49004e-05	0	3.49004e-05	3.49004e-05	0	0
g__unclassified_c__Actinobacteria	0.00202422	0.00195442	0.00202422	0.00233832	0.00265243	0.00097721	0.00244303	0.000907409
g__unclassified_c__Alphaproteobacteria	0.00181482	0.000628206	0.000523505	0.00150072	0.00125641	0.00139601	0.000872509	0.000593306
g__unclassified_c__Anaerolineae	0.000314103	0.000314103	0.000139601	6.98007e-05	0.000174502	0.000209402	0.000139601	0.000104701
g__unclassified_c__Bacteroidia	3.49004e-05	0	0	0.000104701	3.49004e-05	3.49004e-05	3.49004e-05	0
g__unclassified_c__Blastocatellia_Subgroup_4	3.49004e-05	0	0	0	0	0	0	0
g__unclassified_c__Dehalococcoidia	0	0.000104701	6.98007e-05	0	3.49004e-05	0	0.000104701	0
g__unclassified_c__Deltaproteobacteria	0.000488605	0.000558406	0.000663107	0.000872509	0.000767808	0.000872509	0.000593306	0.000349004
g__unclassified_c__Elusimicrobia	0	0	0	0	3.49004e-05	0	0	0
g__unclassified_c__Gammaproteobacteria	0.00115171	0.00167522	0.00157052	0.00177992	0.00139601	0.000837609	0.00122151	0.000872509
g__unclassified_c__Gracilibacteria	6.98007e-05	0	0	0	0	0	0	0
g__unclassified_c__Microgenomatia	0	0	0	0	0	0	0	0
g__unclassified_c__Mollicutes	0	0	0	0	0	0	0	0
g__unclassified_c__Oxyphotobacteria	0.000104701	0	0	0	0.000209402	0	0.000314103	0
g__unclassified_c__Parcubacteria	0.000418804	0.000383904	0.000523505	0.000279203	0.000872509	0.000349004	0.000139601	0.000174502
g__unclassified_f__Acetobacteraceae	6.98007e-05	0	0	0.000104701	0	6.98007e-05	0	0.000837609
g__unclassified_f__Acetobacterales_Incertae_Sedis	0	0	0	0	0	0	0	0
g__unclassified_f__Acidobacteriaceae_Subgroup_1	3.49004e-05	0	0	0	0	3.49004e-05	3.49004e-05	0.00914389
g__unclassified_f__Anaerolineaceae	0.000104701	0	0	0	3.49004e-05	0	0	0
g__unclassified_f__Archangiaceae	3.49004e-05	0	3.49004e-05	0	3.49004e-05	0.000174502	0.000139601	3.49004e-05
g__unclassified_f__Bacillaceae	3.49004e-05	0	0	0	0.000104701	3.49004e-05	0	3.49004e-05
g__unclassified_f__Balneolaceae	0	0	0	0	0	0	0.000104701	0
g__unclassified_f__Beijerinckiaceae	0	0	0	3.49004e-05	0	0	3.49004e-05	0
g__unclassified_f__Blastocatellaceae	0.000383904	0.000767808	0.000732908	0.000139601	0.000349004	0.000174502	0.000244303	0.000593306
g__unclassified_f__Burkholderiaceae	0.0097721	0.00711967	0.0101909	0.0099117	0.0110983	0.00631697	0.0169267	0.00425784
g__unclassified_f__Caulobacteraceae	0.000244303	0.000279203	0.000174502	0.000349004	0.000174502	0.000139601	0.000279203	0.000383904
g__unclassified_f__Chitinophagaceae	6.98007e-05	3.49004e-05	3.49004e-05	6.98007e-05	0.000104701	0	0	0.000104701
g__unclassified_f__Chloroflexaceae	0	0	0	0	0	0	0	0
g__unclassified_f__Chthoniobacteraceae	0	0	0	0	0	0	0	0
g__unclassified_f__Clostridiaceae_2	0	0	0	0	0	3.49004e-05	0	3.49004e-05
g__unclassified_f__Deinococcaceae	0	0	0	0	0	0	0	0
g__unclassified_f__Desulfobulbaceae	0	0	0	0	0	0	0	0
g__unclassified_f__Diplorickettsiaceae	0	0	0	0	0	3.49004e-05	0	0
g__unclassified_f__Fibrobacteraceae	3.49004e-05	0	0	0	0	0	0	0
g__unclassified_f__Gemmatimonadaceae	0.00143091	0.000872509	0.00171012	0.000802708	0.00174502	0.00104701	0.00118661	0.000383904
g__unclassified_f__Halieaceae	3.49004e-05	0	0	0	0	0	3.49004e-05	0
g__unclassified_f__Ilumatobacteraceae	0.000244303	6.98007e-05	0.000139601	3.49004e-05	6.98007e-05	3.49004e-05	0.000139601	0
g__unclassified_f__Intrasporangiaceae	0.00097721	0.000558406	0.000907409	0.000698007	0.000872509	0.00104701	0.00115171	0.000802708
g__unclassified_f__Isosphaeraceae	0	0.000209402	0.000174502	3.49004e-05	3.49004e-05	3.49004e-05	0	0.000139601
g__unclassified_f__Ktedonobacteraceae	0	0	0	0	0	0	0	0.000209402
g__unclassified_f__Lachnospiraceae	0	0.00342024	0	0	0	0	0	0
g__unclassified_f__Legionellaceae	0	6.98007e-05	0	0	3.49004e-05	0	0	0
g__unclassified_f__Methylomirabilaceae	0	0	0	0	0	0	0	0
g__unclassified_f__Methylophilaceae	0.000174502	3.49004e-05	0	0.000139601	3.49004e-05	3.49004e-05	0.000209402	0.000349004
g__unclassified_f__Micromonosporaceae	0.000139601	0.000104701	0.000593306	0.000418804	0.000314103	0.000244303	0.000383904	0.000523505
g__unclassified_f__Microscillaceae	0.000314103	0.000209402	0.000767808	0.00097721	0.000767808	0.000732908	0.000314103	3.49004e-05
g__unclassified_f__Moraxellaceae	0	0	0	0	0	0	0	0
g__unclassified_f__Nannocystaceae	0	0.000209402	6.98007e-05	3.49004e-05	0	6.98007e-05	0.000139601	3.49004e-05
g__unclassified_f__Oligoflexaceae	0	0	0	0	0	0	0	0
g__unclassified_f__Opitutaceae	0.000907409	0.000837609	0.00094231	0.000139601	0.000558406	0.000663107	0.000698007	0.000488605
g__unclassified_f__Parachlamydiaceae	0	0	0	0	0	0	0	3.49004e-05
g__unclassified_f__Pedosphaeraceae	0.00191952	0.000872509	0.00181482	0.000349004	0.000593306	0.00111681	0.00125641	0.000698007
g__unclassified_f__Peptococcaceae	0	0	3.49004e-05	0	0	0	0	0
g__unclassified_f__Phycisphaeraceae	0.000174502	3.49004e-05	3.49004e-05	0	0	3.49004e-05	0	0
g__unclassified_f__Polyangiaceae	0	0	0	0	0	6.98007e-05	0	0
g__unclassified_f__Propionibacteriaceae	0	3.49004e-05	0.000104701	0.000104701	0.000139601	0.000104701	3.49004e-05	0.000139601
g__unclassified_f__Pseudomonadaceae	3.49004e-05	3.49004e-05	0	0	3.49004e-05	3.49004e-05	0.000104701	0
g__unclassified_f__Rhizobiaceae	0.000663107	0.000244303	0.000244303	0.000174502	0.000593306	0.000174502	0.000349004	0.000244303
g__unclassified_f__Rhodanobacteraceae	0.000104701	0.000104701	6.98007e-05	0.000139601	0.000314103	3.49004e-05	0.000244303	3.49004e-05
g__unclassified_f__Rhodobacteraceae	0	0	0	3.49004e-05	3.49004e-05	0	0.000244303	0
g__unclassified_f__Rhodocyclaceae	0.000174502	0.000139601	0.000104701	6.98007e-05	3.49004e-05	0.000104701	0.000279203	6.98007e-05
g__unclassified_f__Rhodothermaceae	0	0	3.49004e-05	0	0	0	0	0
g__unclassified_f__Rickettsiaceae	0	0	0	0	0	0	0	0
g__unclassified_f__Roseiflexaceae	0	0	0	0	0	0	3.49004e-05	0
g__unclassified_f__Ruminococcaceae	0	6.98007e-05	0	0	0	0	0	0
g__unclassified_f__Sandaracinaceae	3.49004e-05	0	0.000104701	0.000314103	6.98007e-05	0.000139601	0.000174502	6.98007e-05
g__unclassified_f__Saprospiraceae	0	0	0	0	0	0	6.98007e-05	0
g__unclassified_f__Simkaniaceae	0.000139601	0	0	0	6.98007e-05	0.000104701	0	6.98007e-05
g__unclassified_f__Sneathiellaceae	0	0	0	0	0	0	0	0
g__unclassified_f__Solibacteraceae_Subgroup_3	0.000488605	0.000139601	0.000174502	0.000558406	0.000314103	0.00115171	0.000209402	0.000174502
g__unclassified_f__Solimonadaceae	0.000139601	6.98007e-05	6.98007e-05	0.000314103	0.000174502	6.98007e-05	0.000174502	0.000104701
g__unclassified_f__Solirubrobacteraceae	3.49004e-05	0	6.98007e-05	0.000174502	6.98007e-05	0	0	6.98007e-05
g__unclassified_f__Sphingobacteriaceae	0.000104701	6.98007e-05	0.000418804	0	0.000209402	0	0.000628206	0.000104701
g__unclassified_f__Sphingomonadaceae	0.000593306	0.000488605	0.000418804	0.000488605	0.00101211	0.000279203	0.000628206	0.00143091
g__unclassified_f__Sporolactobacillaceae	0	0	0	6.98007e-05	0	0	0	0
g__unclassified_f__Steroidobacteraceae	0	0	0	3.49004e-05	0	0	3.49004e-05	0
g__unclassified_f__Streptosporangiaceae	0	0	0	0	0	3.49004e-05	0.000209402	0
g__unclassified_f__Syntrophobacteraceae	0	0	0	0	0	0	0	0
g__unclassified_f__Thermomicrobiaceae	0	6.98007e-05	3.49004e-05	6.98007e-05	0	3.49004e-05	6.98007e-05	0.000104701
g__unclassified_f__Xanthobacteraceae	0.000453705	0.000209402	0.000279203	0.000558406	0.000279203	0.000279203	0.000279203	0.000383904
g__unclassified_k__norank_d__Bacteria	0.00827139	0.00568876	0.00757338	0.00432764	0.00516525	0.00704987	0.00439745	0.00404844
g__unclassified_o__Acidobacteriales	0	0	0	0	0	0	0	0
g__unclassified_o__Babeliales	3.49004e-05	3.49004e-05	0	0.000104701	3.49004e-05	3.49004e-05	0	0
g__unclassified_o__Bacillales	3.49004e-05	0	0	0	0	0	0	0
g__unclassified_o__Betaproteobacteriales	0.000349004	0.000663107	0.000558406	0.000174502	0.000698007	0.000383904	0.000593306	0.000174502
g__unclassified_o__Chitinophagales	3.49004e-05	0.000279203	3.49004e-05	0.000104701	0.000104701	0.000174502	6.98007e-05	0
g__unclassified_o__Chlamydiales	0	0	0	0	0	0	0	0
g__unclassified_o__Clostridiales	0	0	0	0	0	0	0	3.49004e-05
g__unclassified_o__Cytophagales	0	0	0	0	0	0	0.000139601	0
g__unclassified_o__Desulfuromonadales	3.49004e-05	3.49004e-05	6.98007e-05	0.000104701	0	0	0	0
g__unclassified_o__Fimbriimonadales	0	0	0	0	0	0	0	0
g__unclassified_o__Flavobacteriales	3.49004e-05	0	0	3.49004e-05	3.49004e-05	0	6.98007e-05	0
g__unclassified_o__Frankiales	0.000104701	0.000453705	3.49004e-05	3.49004e-05	0.000209402	3.49004e-05	0.000383904	0.000104701
g__unclassified_o__Gaiellales	3.49004e-05	0.000139601	0.000139601	3.49004e-05	0.000104701	0.000139601	6.98007e-05	0.000139601
g__unclassified_o__Kryptoniales	0	6.98007e-05	0	3.49004e-05	3.49004e-05	6.98007e-05	0	0
g__unclassified_o__Micavibrionales	3.49004e-05	0.000139601	0	3.49004e-05	6.98007e-05	6.98007e-05	0	6.98007e-05
g__unclassified_o__Microtrichales	0.000418804	0.000314103	0.000418804	0.000174502	0.000488605	0.000314103	0.000418804	0.000314103
g__unclassified_o__Myxococcales	0.000837609	0.000314103	0.000139601	0.000767808	0.000837609	0.000802708	0.000663107	0.000523505
g__unclassified_o__Nostocales	0	0	0	0	0	0	0	0
g__unclassified_o__Oxyphotobacteria_Incertae_Sedis	0	0	0	0	0	0	6.98007e-05	0
g__unclassified_o__Rhizobiales	3.49004e-05	3.49004e-05	0	0	6.98007e-05	0	0.000139601	0
g__unclassified_o__Rickettsiales	0	0	0	0	3.49004e-05	3.49004e-05	0	3.49004e-05
g__unclassified_o__SBR1031	0.000244303	3.49004e-05	6.98007e-05	0	0.000104701	0.000139601	3.49004e-05	0
g__unclassified_o__Saccharimonadales	3.49004e-05	3.49004e-05	0.00122151	0.000139601	0	6.98007e-05	0.000139601	0
g__unclassified_o__Solirubrobacterales	6.98007e-05	0.000349004	0.000104701	0.000383904	0.000558406	0.000174502	0.000593306	0.000104701
g__unclassified_o__Sphingobacteriales	0.000139601	0.000104701	0.000244303	3.49004e-05	0.000104701	3.49004e-05	0.000244303	3.49004e-05
g__unclassified_o__Thermomicrobiales	6.98007e-05	0	0.000104701	0	0	3.49004e-05	3.49004e-05	0
g__unclassified_o__Xanthomonadales	0.000174502	0	3.49004e-05	3.49004e-05	3.49004e-05	0	0.000139601	0
g__unclassified_p__Acidobacteria	0.000174502	0.000209402	6.98007e-05	0	0.000104701	0.000174502	0	0.000139601
g__unclassified_p__Armatimonadetes	0	6.98007e-05	0	0	0	3.49004e-05	0	0
g__unclassified_p__Bacteroidetes	0	0	3.49004e-05	3.49004e-05	6.98007e-05	0	0	0
g__unclassified_p__Chloroflexi	0.000767808	0.00153562	0.000523505	0.00129131	0.000732908	0.000767808	0.000418804	0.00174502
g__unclassified_p__Cyanobacteria	3.49004e-05	0	6.98007e-05	0	3.49004e-05	0	0	0
g__unclassified_p__Lentisphaerae	0	0	0	0	0	0	0	0
g__unclassified_p__Patescibacteria	0.00097721	0.000209402	0.000279203	0.000279203	0.000209402	0.000418804	0.000209402	0.000244303
g__unclassified_p__Planctomycetes	0.000174502	0.000453705	0.000244303	0.000104701	0.000209402	0.000174502	3.49004e-05	3.49004e-05
g__unclassified_p__Proteobacteria	6.98007e-05	6.98007e-05	0.000139601	0.000349004	6.98007e-05	3.49004e-05	6.98007e-05	0
g__unclassified_p__Spirochaetes	0	0	0	0	0	0	0	0
g__wb1-A12	0.00411824	0.00376924	0.00638677	0.00115171	0.00380414	0.00303633	0.00526995	0.00094231
g__wb1-P19	0	0	0	0	0	0	3.49004e-05	3.49004e-05

## Sheet: otu_taxon_Genus.percent-wheat
#OTU ID	A1	A2	A3	A4	B1	B2	B3	B4
g__1959-1	0	2.58967e-05	9.03465e-05	0	4.70345e-05	5.26787e-05	0.000213488	0
g__Abditibacterium	0	0	0	0	2.35172e-05	2.63394e-05	0	7.21431e-05
g__Acetivibrio	7.157e-05	0	4.51732e-05	0	0	0	0	2.40477e-05
g__Acidibacter	0.00109741	0.00279684	0.0113159	0.00113998	0.00223414	0.00518885	0.00353441	0.00254906
g__Acidiphilium	0	0	4.51732e-05	0	0	0	7.11626e-05	0
g__Acidipila	4.77133e-05	0	0.000338799	0	2.35172e-05	0	0.000379534	0
g__Acidisoma	0	0	0.000451732	0	0	0	7.11626e-05	0
g__Acidothermus	2.38567e-05	5.17933e-05	0.00115192	2.59087e-05	2.35172e-05	2.63394e-05	0.000308371	9.61908e-05
g__Acidovorax	4.77133e-05	2.58967e-05	0	0	2.35172e-05	0	0.000166046	2.40477e-05
g__Acinetobacter	2.38567e-05	0	0	5.18175e-05	0	5.26787e-05	0	0
g__Actinoallomurus	4.77133e-05	0.000284863	0.000361386	0.000103635	9.4069e-05	0.000184375	0.000379534	0.00031262
g__Actinocorallia	0.000381707	0.000129483	0	2.59087e-05	0.000211655	5.26787e-05	9.48834e-05	4.80954e-05
g__Actinomadura	0.000381707	0.00093228	0.00013552	0.000440449	0.000188138	0.000842859	0.000213488	0.00182763
g__Actinomycetospora	0	2.58967e-05	0	2.59087e-05	0	2.63394e-05	0	2.40477e-05
g__Actinophytocola	2.38567e-05	0.000181277	4.51732e-05	0	7.05517e-05	0.000105357	4.74417e-05	0
g__Actinoplanes	0.00021471	0.000129483	0.000225866	5.18175e-05	0.000729034	0.000447769	0.000498138	0.00084167
g__Actinopolymorpha	0	0.000103587	0	0	0.000188138	2.63394e-05	0	0
g__Actinospica	0	0	0.0136649	0	0	0	0	0
g__Adhaeribacter	0.000190853	0.000492037	0	5.18175e-05	0.000399793	0.000474108	0.00156558	0.000793574
g__ADurb.Bin063-1	4.77133e-05	0.000129483	0.00108416	0.00041454	2.35172e-05	0.000105357	0	2.40477e-05
g__Advenella	0	0	0	0	0	0	0	0
g__Aeribacillus	0	2.58967e-05	2.25866e-05	2.59087e-05	0	0	0	2.40477e-05
g__Aeromicrobium	0.000667987	0.000362553	4.51732e-05	0.000751354	0.00119938	0.000342412	0.00132837	0.000408811
g__Aetherobacter	0	0	2.25866e-05	5.18175e-05	7.05517e-05	0	0	2.40477e-05
g__Agathobacter	0	0	0	0	0	0	0	0
g__Agromyces	0.00145526	0.00137252	0	0.000466357	0.002046	0.000579466	0.000664184	0.00173144
g__Ahniella	4.77133e-05	0.000129483	0	5.18175e-05	0.000141103	0.00039509	0.000189767	0.000216429
g__AKYG587	0.00014314	0.00093228	0	0.000544084	0.000282207	0.000184375	0.000189767	0.000336668
g__Algoriphagus	2.38567e-05	0.000103587	0	0	2.35172e-05	0	0.000403255	4.80954e-05
g__Alicyclobacillus	0	0	0	0	0	0	4.74417e-05	0
g__Aliterella	0	0	0	0	0	0	0	0
g__Alkaliphilus	0.000119283	2.58967e-05	4.51732e-05	2.59087e-05	0	0	0	7.21431e-05
g__Alkanibacter	0	0	0	0	0	0	0	0
g__Allocatelliglobosispora	0	2.58967e-05	0	7.77262e-05	0	0	2.37209e-05	4.80954e-05
g__Allorhizobium-Neorhizobium-Pararhizobium-Rhizobium	0.00367393	0.00326298	0.000316213	0.00282405	0.002728	0.00276563	0.00562184	0.00935456
g__Altererythrobacter	0.0026958	0.00111356	6.77599e-05	0.000284996	0.00341	0.00150134	0.00156558	0.00185167
g__Alterococcus	7.157e-05	5.17933e-05	0	2.59087e-05	2.35172e-05	0	0	2.40477e-05
g__Amaricoccus	4.77133e-05	2.58967e-05	0	7.77262e-05	4.70345e-05	0	4.74417e-05	0.000288573
g__Aminobacter	0.000596417	0.000595623	6.77599e-05	2.59087e-05	0.000564414	0.000500448	0.000474417	0.000745479
g__Ammoniibacillus	0	0	0	0	0	0	4.74417e-05	0
g__Ammoniphilus	0.000548703	0.00111356	0.00198762	0.000233179	0.000634965	0.000632145	0.00109116	0.000553097
g__Amycolatopsis	0.000190853	0.000103587	0.000496906	0.000129544	0.00138752	5.26787e-05	0.000426975	0.000336668
g__Anaerobacterium	0.000119283	0.000181277	6.77599e-05	7.77262e-05	0.000211655	0.000131697	0.000260929	0.000288573
g__Anaerocolumna	2.38567e-05	0.00015538	9.03465e-05	0.000103635	0.000117586	5.26787e-05	2.37209e-05	0.000288573
g__Anaerolinea	4.77133e-05	0	0	0	7.05517e-05	0	4.74417e-05	2.40477e-05
g__Anaeromyxobacter	0.000381707	0.000595623	0.000158106	0.000725445	0.00364517	0.000711163	0.000806509	0.00175548
g__Anaerosalibacter	0	0	0	0	0	0	0	2.40477e-05
g__Anaerosinus	4.77133e-05	0	2.25866e-05	0	0.000376276	0	0	4.80954e-05
g__Anaerovorax	9.54267e-05	0	0	0	2.35172e-05	0	2.37209e-05	4.80954e-05
g__Aneurinibacillus	0	0	9.03465e-05	5.18175e-05	2.35172e-05	5.26787e-05	0	4.80954e-05
g__Angustibacter	0.00014314	0.00015538	2.25866e-05	2.59087e-05	0.00025869	0.000105357	4.74417e-05	0.000192382
g__Aquabacterium	0	2.58967e-05	2.25866e-05	0	0	0	0.000118604	7.21431e-05
g__Aquicella	0.00300594	0.00054383	0.00277815	0.000777262	0.000376276	0.000869199	0.00104372	0.00336668
g__Aquipuribacter	0	0	0	0	0	2.63394e-05	0	0
g__Aquisphaera	0	0	0.000271039	0	2.35172e-05	0	7.11626e-05	0
g__Archangium	0.0012644	0.000414347	0.000248453	0.000129544	0.00105828	0.00123795	0.000782788	0.000601193
g__Arcticibacter	2.38567e-05	0	0	2.59087e-05	0	0	0	2.40477e-05
g__Arenimonas	9.54267e-05	0	0	0.00020727	0.000164621	0.000105357	0.000213488	0.000480954
g__Aridibacter	4.77133e-05	0.000103587	2.25866e-05	2.59087e-05	0.000164621	0.000210715	0.00028465	0.000192382
g__Arthrobacter	0.0171052	0.0241357	0.000361386	0.00766899	0.0248107	0.0172259	0.0363166	0.0134908
g__Asanoa	4.77133e-05	0	0	0.0195352	2.35172e-05	2.63394e-05	0	0.00170739
g__Asticcacaulis	0.00014314	7.769e-05	0	0	7.05517e-05	0	0	0.000120239
g__Aureibacillus	0	7.769e-05	0	0	2.35172e-05	5.26787e-05	0	0
g__Aureispira	0.00014314	0	0	2.59087e-05	7.05517e-05	0	4.74417e-05	0
g__Azoarcus	0	0.000129483	0	0	0	0	0.000260929	0.000144286
g__Azospirillum	0	0	0	2.59087e-05	0	5.26787e-05	4.74417e-05	0
g__Azotobacter	9.54267e-05	0.000258967	0	0	9.4069e-05	5.26787e-05	7.11626e-05	0
g__Bacillus	0.0415822	0.0296258	0.0718255	0.0620774	0.0264569	0.029105	0.0404441	0.0596383
g__Bacteriovorax	0	0	0	0	0	0	0	0
g__Bacteroides	0	0	0	0	0	0	0	0
g__Baia	0.00014314	0.00023307	2.25866e-05	0.000155452	0.000141103	0.000210715	0.000237209	0.000745479
g__Bauldia	0.000477133	0.00132073	0.00309437	0.000518175	0.000752552	0.000526787	0.000972555	0.000793574
g__BD1-7_clade	2.38567e-05	2.58967e-05	0	0	0	0	2.37209e-05	2.40477e-05
g__Bdellovibrio	0.000238567	0.000440243	0.00013552	0.000129544	0.000540896	0.000526787	0.000996276	0.0010581
g__BIyi10	0.00014314	2.58967e-05	0	0.000181361	0.00094069	0.000474108	0.000403255	0.000889765
g__Blastocatella	0	2.58967e-05	0	5.18175e-05	0	0	0	0
g__Blastococcus	0.00458048	0.0031076	0.000383973	0.000777262	0.00399793	0.00266027	0.00339208	0.00194786
g__Blautia	0	0	0	0	0	0	0	0
g__Bordetella	0	0	0	0	0	0	0	0
g__Bosea	0.00014314	5.17933e-05	0	2.59087e-05	0.000141103	5.26787e-05	0.00028465	0.000288573
g__Brachybacterium	0	0	0	0	0	0	0.000142325	0
g__Bradyrhizobium	0.00171768	0.00554189	0.0164431	0.00173589	0.00674945	0.00310804	0.0106269	0.00978742
g__Brevibacillus	0.000524847	0.000828694	0.000677599	0.00103635	0.000376276	0.000474108	0.000806509	0.00141881
g__Brevundimonas	0.00050099	5.17933e-05	0	0	0.00025869	0.000237054	0.000972555	0.00120239
g__BRH-c8a	0	0	0	0	0	0	0	2.40477e-05
g__Bryobacter	0.00481905	0.00758772	0.0259972	0.00365313	0.0108414	0.00863931	0.00856323	0.0068536
g__Buchnera	0	2.58967e-05	0	0	0	5.26787e-05	0	0
g__Burkholderia-Caballeronia-Paraburkholderia	2.38567e-05	2.58967e-05	0.00112933	0	9.4069e-05	0	0.000403255	0
g__Caenimonas	4.77133e-05	0.000414347	0	0.000103635	0.000117586	0.000289733	0.000379534	0.000192382
g__Caldalkalibacillus	0	0	0	0	0	2.63394e-05	0	0
g__Caldibacillus	0	2.58967e-05	2.25866e-05	0	0	0	0	4.80954e-05
g__Caldicoprobacter	0	0	0	0	0	0	0	0
g__Calditerricola	0	2.58967e-05	0	2.59087e-05	0	0	0	2.40477e-05
g__Candidatus_Alysiosphaera	0.000166997	0.00031076	4.51732e-05	0.000129544	0.000188138	0.000158036	0.000142325	0.000120239
g__Candidatus_Berkiella	0	5.17933e-05	4.51732e-05	0.000155452	0	7.90181e-05	2.37209e-05	0.000408811
g__Candidatus_Captivus	4.77133e-05	0	0	0	0	0	0	2.40477e-05
g__Candidatus_Chloroploca	0	0	0	0	0	0	4.74417e-05	0
g__Candidatus_Entotheonella	0.00064413	0.000336657	0	0	9.4069e-05	0.000289733	7.11626e-05	9.61908e-05
g__Candidatus_Jidaibacter	0	0	0	0	0	0	0	0
g__Candidatus_Koribacter	0.00014314	0.000103587	0.0126485	5.18175e-05	0.000658483	0.000105357	0.000521859	0.000216429
g__Candidatus_Methylomirabilis	0	0.000103587	0	0	2.35172e-05	0	0.000355813	0
g__Candidatus_Omnitrophus	0	5.17933e-05	0	2.59087e-05	0	5.26787e-05	0	4.80954e-05
g__Candidatus_Ovatusbacter	2.38567e-05	2.58967e-05	4.51732e-05	0.000181361	0	0.000131697	0.000118604	7.21431e-05
g__Candidatus_Paracaedibacter	0.000262423	2.58967e-05	0.000180693	0	7.05517e-05	0.000210715	0	9.61908e-05
g__Candidatus_Protochlamydia	0	2.58967e-05	2.25866e-05	7.77262e-05	2.35172e-05	0	0	0.000120239
g__Candidatus_Soleaferrea	0	0	0	0	0	0	0	0
g__Candidatus_Solibacter	0.00093041	0.0015279	0.0295207	0.00189134	0.00138752	0.00176474	0.00381906	0.00257311
g__Candidatus_Udaeobacter	0.0021471	0.00321119	0.0113159	0.00453403	0.00221062	0.00371385	0.00161302	0.00158715
g__Candidatus_Xiphinematobacter	0.00064413	0.00142432	0	0.00468948	0.000611448	0.00102723	0.00135209	0.000480954
g__Catenulispora	2.38567e-05	0	0.000180693	0	0	0	2.37209e-05	0
g__Caulobacter	2.38567e-05	5.17933e-05	0	2.59087e-05	0.00025869	2.63394e-05	0.000213488	0.000408811
g__Cellulosilyticum	0	0	0	0	0	0	0	0
g__Cellulosimicrobium	0.000834983	0.000207173	2.25866e-05	2.59087e-05	0.000493862	0.000237054	0.000498138	0.000264525
g__Cellvibrio	0.00085884	0.000258967	0	0.000129544	0.000235172	0.000895538	0.000925113	0.000553097
g__Cereibacter	0	2.58967e-05	0	0	0	0	7.11626e-05	4.80954e-05
g__Chelativorans	0	0	0	0	0	0	0	7.21431e-05
g__Chitinimonas	0	0	0	2.59087e-05	0	0	0	0
g__Chitinophaga	0	2.58967e-05	0	2.59087e-05	9.4069e-05	2.63394e-05	4.74417e-05	7.21431e-05
g__Chloronema	0	0	0	0	0	0	0	0
g__Chryseobacterium	0	0	0	0	2.35172e-05	2.63394e-05	2.37209e-05	2.40477e-05
g__Chryseolinea	0.000119283	0.00204584	0	0.000569992	0.000164621	0.00129063	0.000498138	0.00216429
g__Chthoniobacter	0.000739557	0.00160559	0.000158106	0.000362722	0.000587931	0.000711163	0.000403255	0.000240477
g__Chthonomonas	9.54267e-05	0.00023307	0.000903465	2.59087e-05	0.000117586	5.26787e-05	0.000142325	2.40477e-05
g__Chujaibacter	0	5.17933e-05	0.000361386	0	0	2.63394e-05	0.000735346	0.000120239
g__Chungangia	4.77133e-05	2.58967e-05	6.77599e-05	5.18175e-05	0.000117586	5.26787e-05	7.11626e-05	7.21431e-05
g__Citrifermentans	0	0	6.77599e-05	0.000103635	0	2.63394e-05	4.74417e-05	0
g__Citrobacter	2.38567e-05	0	0	0	0	0	0	0
g__CL500-29_marine_group	0.000906553	0.00023307	2.25866e-05	0.000129544	0.000376276	0.000579466	0.000237209	0.000697384
g__Clostridioides	0	0	2.25866e-05	0	2.35172e-05	2.63394e-05	9.48834e-05	0
g__Clostridium_sensu_stricto_1	0.00093041	0.00116535	0.000564665	0.00082908	0.000752552	0.00039509	0.000403255	0.00110619
g__Clostridium_sensu_stricto_10	0.000119283	0.000103587	0.000158106	0.000103635	0.000235172	0.000184375	2.37209e-05	0.000240477
g__Clostridium_sensu_stricto_11	2.38567e-05	0	2.25866e-05	7.77262e-05	0	0	2.37209e-05	0
g__Clostridium_sensu_stricto_12	0.000310137	0.000284863	0.000474319	0.000336814	0.000305724	0.000263394	0.000379534	0.000480954
g__Clostridium_sensu_stricto_13	0.00014314	0.00015538	0.000293626	0.000155452	4.70345e-05	0.000131697	0.000237209	0.000264525
g__Clostridium_sensu_stricto_18	0	0.000103587	0	0	0	0	2.37209e-05	4.80954e-05
g__Clostridium_sensu_stricto_19	0	0	0	0	0	0	0	0
g__Clostridium_sensu_stricto_3	7.157e-05	2.58967e-05	6.77599e-05	2.59087e-05	2.35172e-05	0	0	7.21431e-05
g__Clostridium_sensu_stricto_5	4.77133e-05	0	9.03465e-05	0	7.05517e-05	0	0	2.40477e-05
g__Clostridium_sensu_stricto_6	7.157e-05	0	0	0	0	0	0	0.000216429
g__Clostridium_sensu_stricto_8	0.000119283	5.17933e-05	0.000112933	0.000129544	7.05517e-05	0.000105357	7.11626e-05	0.000264525
g__Cnuella	4.77133e-05	0	0	0	2.35172e-05	0	0.000237209	0.000288573
g__Cohnella	0.00064413	0.000958177	0.000316213	0.000647719	0.000282207	0.000368751	0.000972555	0.00192382
g__Collinsella	0	0	0	0	0	0	0	0
g__Comamonas	0	0	0	2.59087e-05	0	0	0	0
g__Conexibacter	0.000739557	0.00069921	0.00173917	0.000336814	0.000705517	0.000447769	0.000735346	0.000721431
g__Confluentibacter	0	0	0	0	0	0	0.000166046	0
g__Corynebacterium	0	0	0	0	0	0	0	0
g__Coxiella	0.000405563	0.000129483	4.51732e-05	0.000103635	4.70345e-05	5.26787e-05	0.000142325	0.000432859
g__Craurococcus-Caldovatus	0	0	0	5.18175e-05	0	0	0	0
g__Crocinitomix	2.38567e-05	0.00015538	0	0	0	0.000184375	0.000118604	9.61908e-05
g__Crossiella	0	0	2.25866e-05	0	0	0	0.000142325	0
g__Cryptosporangium	2.38567e-05	0	0	5.18175e-05	0	5.26787e-05	0	0
g__Cupriavidus	7.157e-05	0.00038845	2.25866e-05	0.000233179	0.000141103	0.000184375	4.74417e-05	0.000120239
g__Cutibacterium	0	0	0	0	0	0	0	2.40477e-05
g__Cytophaga	0	0	0	0	0	0	0.000189767	0
g__Dactylosporangium	0.00145526	0.000492037	0.00514975	0.000699536	0.00117586	0.00081652	0.00294139	0.00120239
g__Defluviicoccus	0.00157454	0.000906384	2.25866e-05	0.00272042	0.000517379	0.00121161	0.000901392	0.00180358
g__Deinococcus	0	0	2.25866e-05	0	4.70345e-05	0	2.37209e-05	9.61908e-05
g__Delftia	4.77133e-05	0	0	2.59087e-05	0	7.90181e-05	9.48834e-05	0.00031262
g__Desertibacter	0	0	0	0	0	0	0	0
g__Desulfitobacterium	0	0	0	0	2.35172e-05	0	0	4.80954e-05
g__Desulfobacterium_catecholicum_group	0	7.769e-05	0	0	0	0	0	2.40477e-05
g__Desulfohalotomaculum	0	0	0	0	0	0	0	0
g__Desulfosporosinus	7.157e-05	7.769e-05	0	0	0.000164621	0	7.11626e-05	2.40477e-05
g__Desulfotomaculum	0	5.17933e-05	0	0	2.35172e-05	7.90181e-05	0	0.000168334
g__Desulfovirga	0	2.58967e-05	0	0	0	0	2.37209e-05	0
g__Desulfurispora	0	2.58967e-05	0	0	0	0	0	2.40477e-05
g__Desulfuromonas	0	0	0	0	0	0	0	0
g__Devosia	0.00694229	0.00194225	0.00108416	0.00150271	0.00507972	0.00263394	0.00633347	0.00699788
g__Dokdonella	0	2.58967e-05	0.00173917	0	0.000141103	2.63394e-05	0.0005693	0.000505002
g__Domibacillus	0.00107355	0.000569727	0.000948638	0.000725445	0.000587931	0.000210715	0.000901392	0.000673336
g__Dongia	0.00307751	0.00901204	0.00356869	0.00466357	0.00555007	0.00476742	0.00246697	0.0041843
g__DSSD61	0	0	0	0	0	0	0	0
g__Dyadobacter	0	0	0	0	0	2.63394e-05	0.00028465	0
g__Edaphobaculum	0.00014314	5.17933e-05	0.000112933	0	2.35172e-05	2.63394e-05	7.11626e-05	0.000120239
g__Effusibacillus	0	0	0	0	0	0	0	0
g__Ellin516	0	0	0.000519492	0	2.35172e-05	0	0	0
g__Ellin517	0	0.000103587	0	0	0	7.90181e-05	2.37209e-05	2.40477e-05
g__Ellin6055	0.00124055	0.000647417	9.03465e-05	0.00020727	0.00103476	0.00165938	0.00166046	0.00165929
g__Ellin6067	0.00057256	0.00429885	0.0150653	0.000647719	0.00303372	0.00379287	0.00469673	0.00233263
g__Emticicia	0	0	0	5.18175e-05	0	0	0	0
g__Ensifer	0.00133597	0.00038845	0	0.000103635	0.000658483	0.00039509	0.000759067	0.00101
g__Epulopiscium	0	0	0	0	0	0	0	0
g__Escherichia-Shigella	7.157e-05	5.17933e-05	0	5.18175e-05	4.70345e-05	0	2.37209e-05	2.40477e-05
g__Euzebya	2.38567e-05	2.58967e-05	0	0	0	0	0	0
g__Exiguobacterium	0	0	0	0	0	0	0	0.000360716
g__Faecalibaculum	0	0	0	0	0	2.63394e-05	0	0
g__Ferrovibrio	7.157e-05	0	0	0	7.05517e-05	0	0.000142325	0.000168334
g__Ferruginibacter	0	0	0	2.59087e-05	0	2.63394e-05	4.74417e-05	4.80954e-05
g__Fervidicella	2.38567e-05	2.58967e-05	4.51732e-05	0	0	2.63394e-05	0	7.21431e-05
g__FFCH7168	7.157e-05	0.000103587	2.25866e-05	0.000233179	7.05517e-05	0.000263394	0.000166046	0.000192382
g__Filomicrobium	0	0	0	0	0	0	0	0
g__Flaviaesturariibacter	0	0	0	0	2.35172e-05	0	0	9.61908e-05
g__Flavihumibacter	0	2.58967e-05	0	0	2.35172e-05	0.000237054	2.37209e-05	0
g__Flavisolibacter	0.00250495	0.00106176	0.000474319	0.000155452	0.00138752	0.00129063	0.00187395	0.00290977
g__Flavitalea	0.000310137	0.000440243	0	2.59087e-05	0.000587931	0.000684823	0.000474417	0.00052905
g__Flavobacterium	0.000405563	0.000440243	0	0.00142498	0.00162269	0.00129063	0.00163674	0.00221239
g__Fluviicola	0	2.58967e-05	2.25866e-05	2.59087e-05	2.35172e-05	2.63394e-05	0	0
g__Fonticella	0.000119283	5.17933e-05	0.000112933	0.000155452	0.000117586	5.26787e-05	4.74417e-05	0.000168334
g__Fontimonas	0	0	0	0	0	0	0	0
g__Ga0074140	0	0	0	0	0	0	0	0
g__Gaiella	0.0316101	0.0276059	0.00555631	0.0142239	0.0368985	0.0227572	0.015466	0.0340035
g__Geminicoccus	0	2.58967e-05	0	0	0	0	0	0
g__Gemmatimonas	0.00427034	0.00403988	0.00621132	0.000336814	0.00442124	0.00553126	0.00464929	0.00411216
g__Geobacillus	0	0	0	0	0	2.63394e-05	0	7.21431e-05
g__Geobacter	0	0	0	2.59087e-05	0	7.90181e-05	0	4.80954e-05
g__Geodermatophilus	0.000405563	0.000284863	9.03465e-05	5.18175e-05	0.000329241	0.000184375	0.000213488	0.000432859
g__Geotalea	0	0	2.25866e-05	5.18175e-05	2.35172e-05	0	0	0
g__Geothermomicrobium	0	0	0	2.59087e-05	2.35172e-05	2.63394e-05	0	2.40477e-05
g__Glycomyces	0.00021471	0.000181277	4.51732e-05	0.000155452	0.000517379	0.00039509	0.000142325	0.000120239
g__Granulicella	0	5.17933e-05	0.00381714	0	4.70345e-05	0	9.48834e-05	0
g__Haliangium	0.00543932	0.00549009	0.00284591	0.00518175	0.00604393	0.00558394	0.00713998	0.00637264
g__Halocella	0	0	0	0	0	0	2.37209e-05	0
g__Hamadaea	0.00138369	0.00150201	0.00322989	0.000259087	0.00101124	0.00042143	0.0359134	0.00194786
g__Hazenella	2.38567e-05	0	0	2.59087e-05	0	0	2.37209e-05	0
g__Herbaspirillum	0	0	0	0	0	0	0.000118604	0.00031262
g__Herbinix	4.77133e-05	7.769e-05	0	2.59087e-05	0	0	2.37209e-05	4.80954e-05
g__Herpetosiphon	0.00014314	0.00023307	0	5.18175e-05	0.000235172	0.000105357	0.000664184	0.000408811
g__Hirschia	9.54267e-05	0.00031076	0	0	0.000470345	0.000158036	0.00028465	9.61908e-05
g__Hydrogenispora	0.00057256	0.000517933	0.000858292	0.00152862	0.000987724	0.000737502	0.00054558	0.000456907
g__Hydrogenophaga	0	0	0	7.77262e-05	2.35172e-05	0	0.000260929	2.40477e-05
g__Hydrotalea	0	0	0	0	0	0	0	0
g__Hymenobacter	0	0	0	0	0	0	0	0
g__Hyphomicrobium	0.00124055	0.00183866	0.00187469	0.000544084	0.00157565	0.00113259	0.00116232	0.00209215
g__I-8	2.38567e-05	5.17933e-05	0	0	0	0.000105357	2.37209e-05	0
g__Iamia	0.00195625	0.00129483	0.000406559	0.000388631	0.00164621	0.000921877	0.000925113	0.00132262
g__Ideonella	0	2.58967e-05	0	0.000103635	0	0	2.37209e-05	2.40477e-05
g__Ilumatobacter	0.00400792	0.00362553	0	0.0020727	0.00270448	0.00218617	0.00163674	0.00370335
g__IMCC26134	0	2.58967e-05	0	2.59087e-05	0	0	0	4.80954e-05
g__IMCC26207	0	0	0	0	0	0	0	2.40477e-05
g__Imperialibacter	0	0	0	0	0	0	0	0
g__Inquilinus	2.38567e-05	0.000207173	0	0	7.05517e-05	0.000105357	0	4.80954e-05
g__IS-44	9.54267e-05	0.000129483	4.51732e-05	0	0	7.90181e-05	4.74417e-05	4.80954e-05
g__Isoptericola	2.38567e-05	5.17933e-05	0	0	2.35172e-05	0	0.000189767	0.000168334
g__Jatrophihabitans	0.00224253	0.00113945	0.000722772	0.000259087	0.00211655	0.00134331	0.00187395	0.00182763
g__JCM_18997	7.157e-05	2.58967e-05	9.03465e-05	0	0.000141103	5.26787e-05	4.74417e-05	0.000192382
g__JdFR-76	0	0	0	0	0	0	0	9.61908e-05
g__JGI_0001001-H03	0.000238567	0.00108766	0.00162624	0.000233179	0.0019049	0.000684823	0.00118604	0.000144286
g__JTB255_marine_benthic_group	0.000119283	0.000207173	2.25866e-05	0.00103635	9.4069e-05	0.000289733	2.37209e-05	0.000456907
g__KD3-10	0	0	9.03465e-05	0	0	0	0	0
g__Ketobacter	0	0	0	0	0	0	4.74417e-05	0
g__Kribbella	0.00563017	0.0132073	0.00379455	0.0038604	0.0272094	0.00545225	0.0093223	0.00935456
g__Kroppenstedtia	0	5.17933e-05	0	0	0	2.63394e-05	7.11626e-05	0
g__Ktedonobacter	0	5.17933e-05	0.00020328	0	2.35172e-05	0	0	0
g__Labrys	0.00021471	7.769e-05	9.03465e-05	0.000129544	0.00025869	5.26787e-05	0.000118604	0.000144286
g__Laceyella	0	2.58967e-05	2.25866e-05	5.18175e-05	2.35172e-05	2.63394e-05	7.11626e-05	0.000144286
g__Lachnoclostridium	2.38567e-05	0	4.51732e-05	0	0	0	0	4.80954e-05
g__Lachnospiraceae_UCG-007	7.157e-05	0	0	0	2.35172e-05	2.63394e-05	0	2.40477e-05
g__Lacibacter	0.00064413	7.769e-05	2.25866e-05	0.000284996	0	0.000368751	0.000308371	0.000480954
g__Lacihabitans	2.38567e-05	0	0	0	0	0	0	0
g__Lactobacillus	0	0	4.51732e-05	0	0	0	0	0
g__Lacunisphaera	0.00014314	2.58967e-05	0	0	2.35172e-05	2.63394e-05	2.37209e-05	0
g__Larkinella	0	0	0	0	0	0	0	0
g__Lautropia	2.38567e-05	0.000103587	0	0	7.05517e-05	5.26787e-05	0	4.80954e-05
g__Leadbetterella	0	0	0	0	0	0	9.48834e-05	0
g__Legionella	0.00035785	0.000414347	0.000338799	0.000569992	0.000705517	0.000368751	0.000237209	0.00228453
g__Lentibacter	0	0	0	0	0	0	0	0
g__Leptolyngbya_EcFYyyy-00	0	0	0	0	0	0	2.37209e-05	0
g__Leptolyngbya_Es-Yyy1000	0	0	0	0	0	0	0	0
g__Leptospirillum	0.000119283	2.58967e-05	0.000271039	5.18175e-05	4.70345e-05	0.000105357	0	0
g__Limibaculum	2.38567e-05	2.58967e-05	0	0	4.70345e-05	0	0	0
g__Limnobacter	0	0	0	0	0	2.63394e-05	0	0
g__Litorilinea	0.000906553	0.000880487	0	0.00199497	0.000470345	0.00129063	0.000237209	0.000745479
g__Longimicrobium	2.38567e-05	0	0	0	4.70345e-05	0	0.000308371	0.000144286
g__Longispora	0	0	0	0	0	0	0	0
g__Luedemannella	0.00343536	0.00248608	0.000971225	0.000673627	0.00221062	0.00165938	0.00199255	0.00230858
g__Luteibacter	0	0	0	0	0	0	0	0
g__Luteimonas	0.00085884	0.00031076	2.25866e-05	0	0.000658483	0.000632145	0.000593021	0.00101
g__Luteitalea	2.38567e-05	0.00023307	0	0.000155452	0.000188138	0.000237054	0.000332092	4.80954e-05
g__Luteolibacter	0.000548703	0.000440243	0	0.000155452	0.000211655	0.000158036	0.000664184	0.000192382
g__Lutispora	0.000190853	0.000129483	0.00013552	7.77262e-05	7.05517e-05	7.90181e-05	9.48834e-05	0.000360716
g__Lysinibacillus	0.000596417	0.000906384	0.000632425	0.000284996	0.000352759	0.00042143	0.000403255	0.00062524
g__Lysinimonas	0.000620273	0.00015538	6.77599e-05	0.00020727	0.000611448	0.000579466	0.00135209	0.000937861
g__Lysobacter	0.00670372	0.00492037	0.00020328	0.00152862	0.00479752	0.00587368	0.00801765	0.00812813
g__Marinoscillum	4.77133e-05	0	0	2.59087e-05	0	5.26787e-05	0	0
g__Marmoricola	0.00166997	0.00150201	0.0013552	0.000880897	0.00242228	0.00165938	0.00291766	0.0052905
g__Massilia	0.00138369	0.00170918	2.25866e-05	0.000310905	0.00108179	0.0016067	0.00377162	0.00490573
g__Melghirimyces	0	0	0	0	0	0	0	0
g__Mesorhizobium	0.000381707	0.00116535	0.00216832	0.000492266	0.00188138	0.000842859	0.00180278	0.00327049
g__Methylibium	7.157e-05	7.769e-05	2.25866e-05	2.59087e-05	0	0.000184375	2.37209e-05	0
g__Methylobacillus	0	2.58967e-05	0	0	0	0	0	0
g__Methylobacterium-Methylorubrum	0	0	0.000158106	0	0	0	2.37209e-05	0
g__Methylocaldum	0	0	0	5.18175e-05	0	0	0	0
g__Methylotenera	0	0	2.25866e-05	2.59087e-05	0	0	7.11626e-05	0.000144286
g__Microbispora	0.00124055	0.00113945	0.00239418	0.00103635	0.000799586	0.00131697	0.0015893	0.00180358
g__Microlunatus	0.00756256	0.00634468	0.000496906	0.0105967	0.00839565	0.010246	0.00282278	0.0105569
g__Micromonospora	0.00233795	0.00212353	0.00124226	0.000699536	0.00129345	0.00155402	0.0028465	0.0021162
g__Micropepsis	0	0	0.000112933	0	0	0	9.48834e-05	0
g__Microvirga	0.00396021	0.0031335	9.03465e-05	0.00212452	0.00322186	0.00376653	0.00685533	0.00622836
g__Minicystis	0	0	2.25866e-05	2.59087e-05	7.05517e-05	0	4.74417e-05	0
g__Mizugakiibacter	0	0	0.00228125	0	0	0	0.000759067	0
g__mle1-7	0.00135983	0.00264146	0.00377197	0.00134725	0.00279855	0.00244956	0.0017079	0.00257311
g__MM2	4.77133e-05	0.00031076	0	5.18175e-05	0.000235172	0.000105357	0.000166046	0.000240477
g__MND1	0.013813	0.0208468	0.00519492	0.0200793	0.0146277	0.0197545	0.00531347	0.0129136
g__Mobilitalea	0.00021471	0	2.25866e-05	0.000129544	4.70345e-05	0	4.74417e-05	0.000120239
g__Moheibacter	0	0	0	0	0	0	0.000403255	0
g__Mucilaginibacter	7.157e-05	0	0	5.18175e-05	0.000446828	7.90181e-05	0.000379534	0.000216429
g__Mycobacterium	0.00331608	0.00362553	0.00214573	0.00305723	0.00467993	0.00242322	0.00351069	0.00536264
g__Myxococcus	4.77133e-05	7.769e-05	0	2.59087e-05	0	0	2.37209e-05	0
g__Nannocystis	0.000119283	0.000440243	4.51732e-05	0.000259087	0.000470345	0.000342412	0.000521859	0.000432859
g__Neochlamydia	2.38567e-05	0	0	0.000181361	2.35172e-05	5.26787e-05	4.74417e-05	0.000336668
g__Niabella	2.38567e-05	0	0	0	0	0	7.11626e-05	0
g__Niastella	0.00021471	0.000958177	0.000383973	0.00020727	0.000376276	0.000368751	0.000450696	0.000505002
g__Nibribacter	0	0	0	0	2.35172e-05	0	2.37209e-05	0
g__Nitrolancea	0.000691843	0.00046614	0.00198762	2.59087e-05	0.000376276	0.000210715	0.00194511	0.000505002
g__Nitrosomonas	0.00021471	0.000647417	0	2.59087e-05	0.000470345	0.000605805	0.00102	0.00192382
g__Nitrosospira	0.000620273	0.00134663	0.000745358	0.00020727	0.00206952	0.0023442	0.00317859	0.00204406
g__Nitrospira	0.0192762	0.0156157	0.00837964	0.0131876	0.021824	0.0214666	0.0204237	0.0280396
g__NK4A214_group	4.77133e-05	0	0	0	0	0	0	0
g__Nocardia	0.00014314	2.58967e-05	0.00106157	0.00020727	0.000282207	0.000237054	0.000142325	0.000288573
g__Nocardioides	0.00271966	0.00398809	0.00293626	0.000777262	0.00714924	0.00326608	0.00564556	0.0118074
g__Nocardiopsis	2.38567e-05	0	0	0	0	0	0	0
g__norank_f__01D2Z36	0	0	0	0	0	0	0	0
g__norank_f__27F-1492R	0.000381707	0.00046614	0	7.77262e-05	0.000282207	0.000737502	7.11626e-05	0.000120239
g__norank_f__37-13	0.000405563	5.17933e-05	0	7.77262e-05	9.4069e-05	5.26787e-05	9.48834e-05	0.000120239
g__norank_f__67-14	0.0156023	0.013026	0.0112707	0.0114258	0.017097	0.0118527	0.0155609	0.0218834
g__norank_f__A0839	0	0	0	0.000103635	0	0	0	0.000144286
g__norank_f__A21b	0	0.000103587	0.00533044	0.000129544	4.70345e-05	0.000368751	0.000260929	0.000144286
g__norank_f__A4b	0.00312522	0.00269325	0.00273298	0.00896443	0.00239876	0.00424064	0.00464929	0.00254906
g__norank_f__AB1	0	0	0	5.18175e-05	2.35172e-05	0	0	0
g__norank_f__Acetobacteraceae	4.77133e-05	2.58967e-05	0.00313954	2.59087e-05	4.70345e-05	0	0.000616742	2.40477e-05
g__norank_f__Acidobacteriaceae_Subgroup_1	7.157e-05	0.00015538	0.00201021	7.77262e-05	0.000376276	5.26787e-05	0.000260929	0
g__norank_f__AKIW781	9.54267e-05	5.17933e-05	0.000158106	2.59087e-05	0.000164621	0.000105357	0.000213488	0.000216429
g__norank_f__AKYG1722	0.0184412	0.00517933	0.00182952	0.000595901	0.00623207	0.00542591	0.00391394	0.00298192
g__norank_f__AKYH767	2.38567e-05	5.17933e-05	0	0.000129544	0.000117586	0.000158036	0.000142325	0.000120239
g__norank_f__Alcaligenaceae	0	0	4.51732e-05	0	4.70345e-05	0	7.11626e-05	2.40477e-05
g__norank_f__Amb-16S-1323	0.000524847	0.00129483	0.00020328	0.000958624	0.0015051	0.000500448	0.000521859	0.00115429
g__norank_f__Amoebophilaceae	0	0	0	0	0	0	0	0
g__norank_f__Anaerolineaceae	0.007324	0.00753593	0.00153589	0.00945669	0.00336297	0.00663752	0.00780416	0.0052905
g__norank_f__Anaerovoracaceae	7.157e-05	0	0	0	0	0	0	2.40477e-05
g__norank_f__Ardenticatenaceae	0.000262423	2.58967e-05	0	0	7.05517e-05	0.000131697	0.000189767	0.000120239
g__norank_f__Azospirillaceae	0.00014314	0.000129483	0	0.00020727	9.4069e-05	2.63394e-05	4.74417e-05	4.80954e-05
g__norank_f__B1-7BS	0.000119283	0.000181277	0.000112933	5.18175e-05	0.000188138	2.63394e-05	0.000332092	0.000480954
g__norank_f__Babeliaceae	0.000453277	0.00023307	0.000158106	0.00041454	4.70345e-05	0.000210715	7.11626e-05	0.00303001
g__norank_f__bac2nit3	0	0	0	0	0	0	0	0
g__norank_f__Beijerinckiaceae	2.38567e-05	0	0.00013552	0	2.35172e-05	0	0.000166046	0.000216429
g__norank_f__BIrii41	0.00336379	0.0023048	0.000474319	0.00155452	0.00246931	0.00213349	0.00185023	0.00189977
g__norank_f__Blastocatellaceae	0.00131212	0.00349605	0.00634684	0.00357541	0.00329241	0.00460939	0.00327348	0.000505002
g__norank_f__BSV26	0.00224253	0.00015538	0	7.77262e-05	0	0.000921877	0	0
g__norank_f__Burkholderiaceae	0	0	0	0	0	0	0	0
g__norank_f__Caldilineaceae	0.0035785	0.00126894	0.000519492	0.000647719	0.000917172	0.00110625	0.0011386	0.000913813
g__norank_f__Caulobacteraceae	4.77133e-05	5.17933e-05	0.000655012	2.59087e-05	7.05517e-05	2.63394e-05	0.000213488	9.61908e-05
g__norank_f__Cellvibrionaceae	0.000190853	0	0	0	2.35172e-05	5.26787e-05	0.000379534	2.40477e-05
g__norank_f__Chitinophagaceae	0.00035785	0.000492037	0.000338799	0.000466357	0.000658483	0.000895538	0.00135209	0.0010581
g__norank_f__Chlamydiaceae	0	0	4.51732e-05	7.77262e-05	0	0	0	2.40477e-05
g__norank_f__Christensenellaceae	2.38567e-05	2.58967e-05	2.25866e-05	0	2.35172e-05	0	0	7.21431e-05
g__norank_f__Criblamydiaceae	2.38567e-05	0	0	0	0	0	0	2.40477e-05
g__norank_f__Cryomorphaceae	0	0	0	0	0	5.26787e-05	0	4.80954e-05
g__norank_f__cvE6	2.38567e-05	0	0	2.59087e-05	0	0	4.74417e-05	0
g__norank_f__Cyclobacteriaceae	2.38567e-05	0	0	0	4.70345e-05	0	2.37209e-05	2.40477e-05
g__norank_f__D05-2	0	2.58967e-05	0	0	9.4069e-05	0	2.37209e-05	0
g__norank_f__Deinococcaceae	0	0	0	0	0	0	2.37209e-05	0
g__norank_f__Diplorickettsiaceae	0.00064413	0.00015538	0.000632425	0.000259087	0.000141103	0.000605805	0.000426975	0.000264525
g__norank_f__Eel-36e1D6	0.00128826	0.000362553	2.25866e-05	0.000259087	0.000164621	0.000105357	0	0.000168334
g__norank_f__Elsteraceae	7.157e-05	0	0.000632425	0	2.35172e-05	0	0	0
g__norank_f__Entotheonellaceae	0.00333993	0.00378091	9.03465e-05	0.00896443	0.001364	0.0042143	0.00125721	0.00598788
g__norank_f__env.OPS_17	0.000333993	0.000336657	0.00013552	7.77262e-05	0.00126993	0.00136965	0.000521859	0.00062524
g__norank_f__Ethanoligenenaceae	0	0	0	0	0	2.63394e-05	0	0
g__norank_f__Euzebyaceae	0.000310137	0.00015538	0	2.59087e-05	0.000141103	0.000237054	0.000166046	9.61908e-05
g__norank_f__FFCH9454	2.38567e-05	2.58967e-05	0	0	0	5.26787e-05	4.74417e-05	0
g__norank_f__Fibrobacteraceae	0	2.58967e-05	0	2.59087e-05	7.05517e-05	2.63394e-05	0.000118604	0
g__norank_f__Fimbriimonadaceae	0.000190853	0.000129483	0	7.77262e-05	0.000164621	0.000474108	0.000166046	0.000120239
g__norank_f__Fodinicurvataceae	4.77133e-05	5.17933e-05	0	2.59087e-05	4.70345e-05	5.26787e-05	4.74417e-05	7.21431e-05
g__norank_f__Geminicoccaceae	0.00350693	0.00178687	0	0.00274633	0.00143455	0.00155402	0.00166046	0.00526645
g__norank_f__Gemmataceae	0.000954267	0.00305581	0.0180241	0.00507811	0.00115234	0.001475	0.0028465	0.000865718
g__norank_f__Gemmatimonadaceae	0.0368586	0.0339505	0.00867326	0.0348732	0.0349231	0.0339251	0.0165097	0.0399192
g__norank_f__Geobacteraceae	4.77133e-05	0	0	0	4.70345e-05	5.26787e-05	4.74417e-05	0.000384763
g__norank_f__Halobacteroidaceae	0	0	0	0	0	0	2.37209e-05	0
g__norank_f__Heliobacteriaceae	0	2.58967e-05	4.51732e-05	0	2.35172e-05	2.63394e-05	7.11626e-05	0.000649288
g__norank_f__Holosporaceae	0.00014314	7.769e-05	2.25866e-05	2.59087e-05	0.000117586	2.63394e-05	7.11626e-05	0.000144286
g__norank_f__Hungateiclostridiaceae	0.000166997	0.000103587	4.51732e-05	2.59087e-05	4.70345e-05	7.90181e-05	0	0.000120239
g__norank_f__Hydrogenedensaceae	2.38567e-05	5.17933e-05	0	2.59087e-05	0	2.63394e-05	0	2.40477e-05
g__norank_f__Ilumatobacteraceae	0.00436577	0.00409167	0.000225866	0.00481903	0.00442124	0.00250224	0.0027279	0.00615621
g__norank_f__Isosphaeraceae	2.38567e-05	0.000129483	0.00140037	0.000103635	4.70345e-05	0	0.000332092	0
g__norank_f__JG30-KF-AS9	0.00014314	0.00023307	0.0209604	0	0.000235172	2.63394e-05	0.00324976	9.61908e-05
g__norank_f__JG30-KF-CM45	0.0791087	0.0344167	0.00822153	0.0134725	0.0351112	0.0252594	0.0190478	0.0237351
g__norank_f__KD3-93	0.00014314	0.00015538	0	2.59087e-05	9.4069e-05	0.000184375	0.000189767	0.000192382
g__norank_f__KF-JG30-B3	0.000166997	0.00116535	0.00171658	0.000699536	0.00105828	0.000842859	0.00054558	0.000480954
g__norank_f__Ktedonobacteraceae	0.000166997	0.00038845	0.00442698	0.000492266	0.000329241	0.000184375	0.000474417	7.21431e-05
g__norank_f__Latescibacteraceae	0.000119283	0.00023307	0	0.000958624	7.05517e-05	0.000237054	2.37209e-05	0
g__norank_f__Limnochordaceae	2.38567e-05	0	2.25866e-05	0.000103635	0	0	0	4.80954e-05
g__norank_f__LiUU-11-161	0	0	0	0	0	0	0	0
g__norank_f__Longimicrobiaceae	0.00212324	0.000284863	0	5.18175e-05	0.00105828	0.000447769	0.00130465	0.000985956
g__norank_f__LWQ8	0.000381707	0.000129483	0.00133261	0.000233179	0.000164621	0.000105357	0.000948834	0.00052905
g__norank_f__Magnetospiraceae	0.00114512	0.000181277	6.77599e-05	2.59087e-05	0.000235172	0.000316072	0.000166046	9.61908e-05
g__norank_f__Magnetospirillaceae	2.38567e-05	0	0	0	0	0	0	0
g__norank_f__Methylacidiphilaceae	0	0	0	5.18175e-05	0	0	0	0
g__norank_f__Methyloligellaceae	0.00505761	0.00536061	0.00316213	0.00406767	0.00406848	0.00392456	0.00372417	0.00880146
g__norank_f__Micavibrionaceae	0	0	0	0	0	0	0	0
g__norank_f__Micromonosporaceae	0.00152683	0.00753593	2.25866e-05	0.000440449	0.00129345	0.00155402	0.00083023	0.00180358
g__norank_f__Micropepsaceae	2.38567e-05	0	0.015133	0.000129544	0.000164621	0	0.000616742	0.000264525
g__norank_f__Microscillaceae	0.00980509	0.0129483	0.000880878	0.00113998	0.0112412	0.0148554	0.00704509	0.0116631
g__norank_f__Microtrichaceae	7.157e-05	5.17933e-05	0	0	4.70345e-05	2.63394e-05	2.37209e-05	0
g__norank_f__Mitochondria	0	0	0	0	0	0	0	2.40477e-05
g__norank_f__Moraxellaceae	2.38567e-05	5.17933e-05	0	0	7.05517e-05	2.63394e-05	4.74417e-05	4.80954e-05
g__norank_f__Muribaculaceae	0	0	0	0	0	0	0	0
g__norank_f__Myxococcaceae	0.00119283	0.00100997	4.51732e-05	0.00020727	0.000517379	0.00129063	0.00132837	0.00137072
g__norank_f__Nannocystaceae	7.157e-05	0.00069921	0	7.77262e-05	0	0.000105357	0.000450696	0.000264525
g__norank_f__Neisseriaceae	0	0	0	5.18175e-05	0	5.26787e-05	0	0
g__norank_f__Nitrosomonadaceae	0	0	2.25866e-05	0	2.35172e-05	0	0	0
g__norank_f__norank	2.38567e-05	2.58967e-05	0	0	0	0	2.37209e-05	0
g__norank_f__norank_o__0319-6G20	0.00119283	0.000647417	0.000158106	7.77262e-05	0.000823103	0.00042143	0.000450696	0.000817622
g__norank_f__norank_o__0319-7L14	0.0015984	0.000880487	2.25866e-05	0.00020727	0.000752552	0.00105357	0.00132837	0.000480954
g__norank_f__norank_o__11-24	0.00226638	0.00642237	0.00338799	0.0177993	0.00223414	0.0064268	0.00794649	0.00197191
g__norank_f__norank_o__211ds20	0.000262423	0	0	0	0	0	0	0
g__norank_f__norank_o__Acidobacteriales	0.000596417	0.00069921	0.083322	0.00134725	0.00119938	0.000737502	0.00815997	0.000432859
g__norank_f__norank_o__Actinomarinales	0.00257652	0.00108766	0	0.00082908	0.001364	0.00110625	0.000996276	0.00341477
g__norank_f__norank_o__AKIW659	0	2.58967e-05	0	0	0	0	0	2.40477e-05
g__norank_f__norank_o__Ardenticatenales	0.00176539	0.000595623	0	0.00243542	0.000823103	0.00102723	0.000925113	0.00120239
g__norank_f__norank_o__Armatimonadales	7.157e-05	5.17933e-05	0.000587252	0	0.000141103	5.26787e-05	7.11626e-05	0.000264525
g__norank_f__norank_o__AT-s3-44	0	2.58967e-05	0	0	0	0	0	0
g__norank_f__norank_o__Azospirillales	0.00248109	0.00225301	0.0023716	0.00212452	0.00148159	0.00115893	0.000735346	0.00125048
g__norank_f__norank_o__Babeliales	4.77133e-05	0	6.77599e-05	0.000129544	2.35172e-05	0.000184375	0	0.000264525
g__norank_f__norank_o__Bacteroidetes_VC2.1_Bac22	7.157e-05	7.769e-05	4.51732e-05	0	4.70345e-05	0	2.37209e-05	4.80954e-05
g__norank_f__norank_o__BD72BR169	0	0	2.25866e-05	0	0	0	0.000118604	0
g__norank_f__norank_o__Blfdi19	9.54267e-05	0.000103587	0	5.18175e-05	0.000141103	0.000316072	0.000213488	0.000216429
g__norank_f__norank_o__Bradymonadales	0	0	0	2.59087e-05	0	0	0	0
g__norank_f__norank_o__Burkholderiales	0.000238567	0.00023307	2.25866e-05	0.00020727	0.000141103	0.000131697	0.000237209	0.000264525
g__norank_f__norank_o__C0119	0.015316	0.00367733	0.0140489	0.00199497	0.00952448	0.00811252	0.00687905	0.00346287
g__norank_f__norank_o__C10-SB1A	4.77133e-05	2.58967e-05	0	2.59087e-05	7.05517e-05	0	0	0
g__norank_f__norank_o__Candidatus_Abawacabacteria	0	0	0	0	0	0	0	0
g__norank_f__norank_o__Candidatus_Azambacteria	0	0	0	0	0	0	0	0
g__norank_f__norank_o__Candidatus_Doudnabacteria	0	0	0	0	0	0	0	0
g__norank_f__norank_o__Candidatus_Jorgensenbacteria	0.000238567	0	0	0	4.70345e-05	0.000158036	2.37209e-05	0
g__norank_f__norank_o__Candidatus_Kaiserbacteria	0.000691843	5.17933e-05	0	0.000103635	0.000188138	0.000316072	0.000403255	0.000120239
g__norank_f__norank_o__Candidatus_Kerfeldbacteria	0	0	0	0	0	0	0	2.40477e-05
g__norank_f__norank_o__Candidatus_Kuenenbacteria	0	0	0	0	0	2.63394e-05	0	0
g__norank_f__norank_o__Candidatus_Levybacteria	0	0	0	0	0	0	0	0
g__norank_f__norank_o__Candidatus_Magasanikbacteria	7.157e-05	0.000103587	0	0	0	0.000184375	0	2.40477e-05
g__norank_f__norank_o__Candidatus_Pacebacteria	2.38567e-05	0	0	2.59087e-05	4.70345e-05	0	0	0
g__norank_f__norank_o__Candidatus_Peregrinibacteria	9.54267e-05	0	0	0	4.70345e-05	0	4.74417e-05	0
g__norank_f__norank_o__Candidatus_Peribacteria	0.000119283	0.000181277	0	7.77262e-05	0.000164621	0.000131697	9.48834e-05	7.21431e-05
g__norank_f__norank_o__Candidatus_Terrybacteria	0.00028628	0	0	0	0	0	0	0
g__norank_f__norank_o__Candidatus_Woesebacteria	4.77133e-05	0	0	2.59087e-05	0	5.26787e-05	7.11626e-05	0
g__norank_f__norank_o__Candidatus_Woykebacteria	0	0	0	0	0	0	0	0
g__norank_f__norank_o__Candidatus_Yanofskybacteria	0.00035785	0	0	0	0	0	0	0
g__norank_f__norank_o__CCD24	0.0051769	0.00510164	0	0.000518175	0.00397441	0.00413528	0.00137581	0.00185167
g__norank_f__norank_o__Chitinophagales	0.000333993	0.000207173	0	5.18175e-05	0.000329241	0.000368751	9.48834e-05	0.000336668
g__norank_f__norank_o__Chloroplast	9.54267e-05	0.000103587	0.000406559	0.000103635	2.35172e-05	0.000131697	7.11626e-05	4.80954e-05
g__norank_f__norank_o__Chthonomonadales	0.00014314	0.00046614	0.00115192	0.000181361	9.4069e-05	0.000316072	0.000166046	2.40477e-05
g__norank_f__norank_o__Clostridia_UCG-014	0	2.58967e-05	0	0	0	0	0	0
g__norank_f__norank_o__Cytophagales	0	0	0	0	0	0	0	4.80954e-05
g__norank_f__norank_o__Dadabacteriales	0.000524847	0.00062152	0	0.00129544	0.00025869	0.000579466	0.000332092	0.000889765
g__norank_f__norank_o__Defluviicoccales	0	0	0	0	2.35172e-05	0	2.37209e-05	0
g__norank_f__norank_o__DS-100	9.54267e-05	0.000207173	0.00119709	0.000984532	9.4069e-05	0.000447769	7.11626e-05	0.000168334
g__norank_f__norank_o__Elev-1554	0	0	0.000158106	0	0	0	0	0
g__norank_f__norank_o__Elev-16S-1166	0	0.000207173	0	5.18175e-05	4.70345e-05	5.26787e-05	0	4.80954e-05
g__norank_f__norank_o__Elsterales	0.00164611	0.00186456	0.0129421	0.000492266	0.00279855	0.00223885	0.00419859	0.00117834
g__norank_f__norank_o__EPR3968-O8a-Bc78	0.000119283	0.000181277	0	0	0	5.26787e-05	0	0
g__norank_f__norank_o__EV818SWSAP88	0	5.17933e-05	0	0	4.70345e-05	0.000131697	0	2.40477e-05
g__norank_f__norank_o__FFCH16767	0	2.58967e-05	0.000293626	0	0	5.26787e-05	0	0
g__norank_f__norank_o__Fimbriimonadales	0	2.58967e-05	0	0	2.35172e-05	2.63394e-05	0	0
g__norank_f__norank_o__Frankiales	0.000333993	0.000284863	0.00128744	7.77262e-05	0.000282207	0.000289733	0.000426975	0.000480954
g__norank_f__norank_o__Ga0077536	2.38567e-05	5.17933e-05	0	0	0	0	0	0
g__norank_f__norank_o__Gaiellales	0.0359759	0.0303509	0.0633103	0.0278001	0.0369221	0.0349787	0.0321418	0.0443199
g__norank_f__norank_o__Gastranaerophilales	0	0	0	0	0	0	0	0
g__norank_f__norank_o__IMCC26256	0.00937567	0.00807976	0.0117676	0.00585538	0.00726683	0.00674288	0.00766184	0.0122403
g__norank_f__norank_o__JG36-GS-52	0	0	0	0	0	0	0	7.21431e-05
g__norank_f__norank_o__JTB23	0.00014314	0.00015538	0	0	2.35172e-05	5.26787e-05	4.74417e-05	0
g__norank_f__norank_o__Kapabacteriales	0.000548703	0.00015538	0.000112933	0.000181361	0.000987724	0.000526787	0.000782788	0.000697384
g__norank_f__norank_o__KF-JG30-C25	0	0	0.000632425	2.59087e-05	0	0.000158036	0	4.80954e-05
g__norank_f__norank_o__KI89A_clade	0	7.769e-05	0	0.00020727	0	0	2.37209e-05	0.000264525
g__norank_f__norank_o__Lachnospirales	4.77133e-05	5.17933e-05	4.51732e-05	5.18175e-05	0	5.26787e-05	2.37209e-05	9.61908e-05
g__norank_f__norank_o__Lineage_IV	0.00021471	2.58967e-05	0	0.000233179	0	0.000184375	4.74417e-05	4.80954e-05
g__norank_f__norank_o__M55-D21	0	0	0	0	0	0	0	0
g__norank_f__norank_o__MBA03	0	0	0	0	0	0	0	0
g__norank_f__norank_o__Micavibrionales	0.00021471	0	0	0.000284996	9.4069e-05	0.000131697	0.000189767	0.000120239
g__norank_f__norank_o__Microtrichales	0.00625045	0.00792438	0.000361386	0.00611446	0.00820752	0.00650582	0.00616742	0.0112062
g__norank_f__norank_o__mle1-27	7.157e-05	0.000129483	9.03465e-05	0	0.000141103	0.000131697	0.000118604	0.00031262
g__norank_f__norank_o__MSB-4B10	2.38567e-05	0	0	0	0	5.26787e-05	0	0
g__norank_f__norank_o__MVP-88	0.00021471	2.58967e-05	0	0.000284996	4.70345e-05	0.000158036	0	2.40477e-05
g__norank_f__norank_o__norank_c__028H05-P-BN-P5	0	0	0	5.18175e-05	0	0	0	0
g__norank_f__norank_o__norank_c__4-29-1	4.77133e-05	2.58967e-05	0	5.18175e-05	0	0.000131697	2.37209e-05	7.21431e-05
g__norank_f__norank_o__norank_c__Acidimicrobiia	0.00178925	0.00116535	0.000451732	0.000569992	0.00192841	0.00115893	0.00135209	0.00134667
g__norank_f__norank_o__norank_c__Actinobacteria	0	0	0	0	4.70345e-05	0	0	0
g__norank_f__norank_o__norank_c__AD3	0	0	0.00483354	0	0	0	0	7.21431e-05
g__norank_f__norank_o__norank_c__AKAU4049	0.00505761	0.00145021	0	0.00468948	0.000587931	0.00115893	0.00135209	0.000505002
g__norank_f__norank_o__norank_c__Alphaproteobacteria	0.00837369	0.00507575	0.00465284	0.00396404	0.00571469	0.00366117	0.00222976	0.00553097
g__norank_f__norank_o__norank_c__Anaerolineae	0	0	0.000112933	0	0	2.63394e-05	0	0
g__norank_f__norank_o__norank_c__AT-s3-28	0	0	0	0.000155452	0	7.90181e-05	0	0
g__norank_f__norank_o__norank_c__Bacilli	0	0	0	0	0	0	0	0
g__norank_f__norank_o__norank_c__bacteriap25	0.0112603	0.0128965	0.00980259	0.0164521	0.00898358	0.0108518	0.00939346	0.0183725
g__norank_f__norank_o__norank_c__BD2-11_terrestrial_group	0.00157454	0.00181277	9.03465e-05	0.000310905	0.00178731	0.00202813	0.00144697	0.00127453
g__norank_f__norank_o__norank_c__BD7-11	2.38567e-05	7.769e-05	0.000542079	7.77262e-05	9.4069e-05	0.000105357	0	4.80954e-05
g__norank_f__norank_o__norank_c__Berkelbacteria	0.00042942	2.58967e-05	0	7.77262e-05	0.000141103	7.90181e-05	0.000118604	4.80954e-05
g__norank_f__norank_o__norank_c__BRH-c20a	0	0	0	0	0	0	0	0
g__norank_f__norank_o__norank_c__Clostridia	0	2.58967e-05	2.25866e-05	0	0	0	0	0
g__norank_f__norank_o__norank_c__Dojkabacteria	0.000119283	7.769e-05	0	0.000336814	9.4069e-05	2.63394e-05	0.00405627	0.000264525
g__norank_f__norank_o__norank_c__FFCH5909	0	0	0	0	0	0	2.37209e-05	0
g__norank_f__norank_o__norank_c__Gammaproteobacteria	7.157e-05	5.17933e-05	0	2.59087e-05	2.35172e-05	0	0	0.000480954
g__norank_f__norank_o__norank_c__Gitt-GS-136	0.00300594	0.00212353	0.000316213	0.00318678	0.00331593	0.00242322	0.00282278	0.000913813
g__norank_f__norank_o__norank_c__Gracilibacteria	0	0	0	0	0	0	0	2.40477e-05
g__norank_f__norank_o__norank_c__JG30-KF-CM66	0.00453277	0.00393629	0.00112933	0.00484494	0.00366869	0.00463573	0.00291766	0.00358311
g__norank_f__norank_o__norank_c__Kazania	0	0	0	0	2.35172e-05	0	2.37209e-05	2.40477e-05
g__norank_f__norank_o__norank_c__KD4-96	0.0196102	0.0199922	0.00846998	0.0144053	0.0199426	0.0181478	0.0119079	0.00553097
g__norank_f__norank_o__norank_c__Limnochordia	0	0	0	0	0	0	0	0
g__norank_f__norank_o__norank_c__Lineage_IIa	0	0.000207173	0.0011745	0	0.000164621	0.000184375	0.000118604	0
g__norank_f__norank_o__norank_c__Lineage_IIb	0.000453277	0.000284863	6.77599e-05	5.18175e-05	0.000305724	0.000605805	0.000118604	7.21431e-05
g__norank_f__norank_o__norank_c__Lineage_IIc	0	2.58967e-05	0	7.77262e-05	4.70345e-05	2.63394e-05	4.74417e-05	0
g__norank_f__norank_o__norank_c__MB-A2-108	0.0222344	0.0257672	0.00013552	0.0442003	0.0227647	0.0228362	0.0177195	0.0138034
g__norank_f__norank_o__norank_c__Microgenomatia	0	0	0	0	0	0	0	2.40477e-05
g__norank_f__norank_o__norank_c__Negativicutes	7.157e-05	0.000129483	0	7.77262e-05	2.35172e-05	5.26787e-05	0.000166046	4.80954e-05
g__norank_f__norank_o__norank_c__norank_p__Armatimonadota	0.00155068	0.00100997	0.000271039	0.00113998	0.00105828	0.00126429	0.000972555	0.000985956
g__norank_f__norank_o__norank_c__norank_p__Desulfobacterota	0.00157454	0.00225301	0.000248453	0.0044563	0.000964207	0.00168572	0.00206371	0.00336668
g__norank_f__norank_o__norank_c__norank_p__DTB120	2.38567e-05	0	0	2.59087e-05	0	0	2.37209e-05	2.40477e-05
g__norank_f__norank_o__norank_c__norank_p__FCPU426	2.38567e-05	5.17933e-05	0.00110674	0	0	5.26787e-05	4.74417e-05	0
g__norank_f__norank_o__norank_c__norank_p__Firmicutes	4.77133e-05	0.000103587	0	7.77262e-05	2.35172e-05	0.000105357	4.74417e-05	7.21431e-05
g__norank_f__norank_o__norank_c__norank_p__GAL15	0.00164611	0.00665544	0	0.00160634	0.00315131	0.00329242	0.0100814	0.00137072
g__norank_f__norank_o__norank_c__norank_p__Latescibacterota	0.00104969	0.00142432	0.00365903	0.00940488	0.00101124	0.00184375	0.00173162	0.00122643
g__norank_f__norank_o__norank_c__norank_p__Margulisbacteria	0	0	0	0	0	0	0	0
g__norank_f__norank_o__norank_c__norank_p__MBNT15	0.000119283	0.000440243	0	0.000466357	0.000164621	0.000289733	0.000379534	0.000577145
g__norank_f__norank_o__norank_c__norank_p__NB1-j	0.00119283	0.00253787	0	0.00274633	0.000564414	0.00102723	0.000474417	0.00149096
g__norank_f__norank_o__norank_c__norank_p__Patescibacteria	9.54267e-05	0	0	0	0	2.63394e-05	4.74417e-05	2.40477e-05
g__norank_f__norank_o__norank_c__norank_p__RCP2-54	0.000811127	0.000492037	0.000700185	0.000129544	0.000211655	0.00042143	7.11626e-05	0.000288573
g__norank_f__norank_o__norank_c__norank_p__SAR324_cladeMarine_group_B	4.77133e-05	5.17933e-05	0	5.18175e-05	0.000164621	7.90181e-05	0.000213488	0.000144286
g__norank_f__norank_o__norank_c__norank_p__WPS-2	0.000333993	0.000258967	0.00176176	2.59087e-05	0.000188138	0.000289733	0.000853951	0.000216429
g__norank_f__norank_o__norank_c__norank_p__WS2	7.157e-05	5.17933e-05	0	0	0.000282207	0.000368751	0.000260929	7.21431e-05
g__norank_f__norank_o__norank_c__norank_p__WS4	0	5.17933e-05	0	0	0	5.26787e-05	0	0
g__norank_f__norank_o__norank_c__norank_p__Zixibacteria	0	0	0	0	0	0	0	0
g__norank_f__norank_o__norank_c__OLB14	0.00291051	0.00178687	0.00013552	0.00134725	0.00319834	0.000974556	0.000877672	0.00141881
g__norank_f__norank_o__norank_c__OM190	0.00085884	0.00214942	6.77599e-05	0.00308314	0.000564414	0.00126429	0.000474417	0.00062524
g__norank_f__norank_o__norank_c__P2-11E	0.000238567	0.000207173	2.25866e-05	0.000129544	0.000141103	0.000131697	0.000118604	7.21431e-05
g__norank_f__norank_o__norank_c__Parcubacteria	0.00057256	0.000362553	4.51732e-05	0.000129544	0.0012229	0.00134331	0.000782788	0.000168334
g__norank_f__norank_o__norank_c__Pla3_lineage	0.00014314	0.00062152	0	0.00339405	0.000188138	0.000684823	0.000118604	0.000192382
g__norank_f__norank_o__norank_c__Pla4_lineage	0.00028628	0.000647417	4.51732e-05	0.000984532	0.000164621	0.00113259	2.37209e-05	7.21431e-05
g__norank_f__norank_o__norank_c__Planctomycetes	0.000119283	0.000284863	2.25866e-05	0.000362722	0.000211655	0.000184375	0.000213488	0.000168334
g__norank_f__norank_o__norank_c__RBG-16-55-12	0	2.58967e-05	0	0	2.35172e-05	0	0	2.40477e-05
g__norank_f__norank_o__norank_c__S0134_terrestrial_group	0.00400792	0.00240839	0.00013552	0.00116589	0.00333945	0.0032134	0.00177906	0.00187572
g__norank_f__norank_o__norank_c__Sericytochromatia	0.00186082	0.000725107	0.000406559	0.000233179	0.00094069	0.000895538	0.00135209	0.000432859
g__norank_f__norank_o__norank_c__SHA-26	0	0	0	0	9.4069e-05	0	0	0
g__norank_f__norank_o__norank_c__SJA-28	0	0	0	2.59087e-05	0	0	9.48834e-05	2.40477e-05
g__norank_f__norank_o__norank_c__Subgroup_11	9.54267e-05	0.00069921	2.25866e-05	0.0020727	0.000282207	0.000474108	0.000426975	0.000264525
g__norank_f__norank_o__norank_c__Subgroup_18	0.00042942	0.000906384	0	0.00277224	0.0012229	0.00107991	0.00230092	0.000480954
g__norank_f__norank_o__norank_c__Subgroup_19	0	0	0	5.18175e-05	0	0	0	0
g__norank_f__norank_o__norank_c__Subgroup_20	4.77133e-05	0.000103587	0	0.000362722	0	0.000131697	0.000142325	7.21431e-05
g__norank_f__norank_o__norank_c__Subgroup_21	7.157e-05	2.58967e-05	0	0.000336814	2.35172e-05	2.63394e-05	2.37209e-05	7.21431e-05
g__norank_f__norank_o__norank_c__Subgroup_22	9.54267e-05	0.00038845	0	0.00261678	0.000141103	0.000263394	0.000213488	0.000408811
g__norank_f__norank_o__norank_c__Subgroup_25	0.00202782	0.00261556	4.51732e-05	0.00823898	0.00174028	0.00268661	0.00294139	0.0020681
g__norank_f__norank_o__norank_c__Subgroup_5	0.000310137	0.00137252	0.000655012	0.00329041	0.000752552	0.00189643	0.000901392	0.000408811
g__norank_f__norank_o__norank_c__Thermodesulfovibrionia	0	2.58967e-05	0	0	0	0.000105357	0.000213488	0.000216429
g__norank_f__norank_o__norank_c__Thermoleophilia	0.00152683	0.0015538	9.03465e-05	0.00165816	0.00101124	0.00181742	0.000853951	0.00238072
g__norank_f__norank_o__norank_c__TK10	0.0116659	0.0130519	0.0183177	0.00836853	0.0151921	0.0143286	0.00794649	0.00981147
g__norank_f__norank_o__norank_c__vadinHA49	0	0	0	0	0	0	4.74417e-05	0
g__norank_f__norank_o__norank_c__WWE3	0.00155068	7.769e-05	0	0	0.000352759	7.90181e-05	4.74417e-05	0
g__norank_f__norank_o__Oligoflexales	0.000119283	0.000103587	0	0	0.000376276	0.000184375	0.000189767	0.000168334
g__norank_f__norank_o__Omnitrophales	0	0	0	0	4.70345e-05	0.000131697	2.37209e-05	0
g__norank_f__norank_o__OPB41	0	0	0	0	2.35172e-05	0	0	0
g__norank_f__norank_o__PAUC26f	0.000596417	5.17933e-05	0	2.59087e-05	4.70345e-05	0.000105357	2.37209e-05	4.80954e-05
g__norank_f__norank_o__PB19	4.77133e-05	0.000129483	0	0.000155452	0.000235172	7.90181e-05	7.11626e-05	4.80954e-05
g__norank_f__norank_o__PeM15	0	0	0	0	0	0	0	0
g__norank_f__norank_o__PLTA13	0.000477133	0.00137252	0	0.000595901	0.000352759	0.00102723	0.000308371	0.000721431
g__norank_f__norank_o__Polyangiales	0.000119283	5.17933e-05	0.000496906	0.00020727	4.70345e-05	0.000131697	2.37209e-05	0.000144286
g__norank_f__norank_o__Puniceispirillales	0	0	0	0	0	0	0	0
g__norank_f__norank_o__R7C24	7.157e-05	0.00023307	0	2.59087e-05	0.000141103	2.63394e-05	0.000142325	2.40477e-05
g__norank_f__norank_o__RBG-13-54-9	0.000763413	0.000440243	0.000496906	0.00137316	0.00025869	0.00129063	0.00054558	0.00117834
g__norank_f__norank_o__RF39	0	0	0	0	0	0	0	0
g__norank_f__norank_o__Rhizobiales	0.00181311	0.00113945	0.000271039	0.000466357	0.000658483	0.000605805	0.000355813	0.000745479
g__norank_f__norank_o__Rhodospirillales	0.000381707	0.000103587	0	0	7.05517e-05	0.000263394	2.37209e-05	0.000168334
g__norank_f__norank_o__Rokubacteriales	0.00632202	0.0104882	0.00944121	0.0168925	0.00957152	0.0118	0.00974927	0.0131781
g__norank_f__norank_o__S085	0.0173677	0.0121973	0.00560148	0.00759126	0.0152392	0.0108782	0.00640463	0.00940265
g__norank_f__norank_o__Saccharimonadales	0.00128826	0.00069921	0.000316213	0.000673627	0.00178731	0.00350313	0.00310743	0.00331858
g__norank_f__norank_o__SAR202_clade	0.00093041	2.58967e-05	0	0.000336814	2.35172e-05	0.000210715	4.74417e-05	0.000264525
g__norank_f__norank_o__S-BQ2-57_soil_group	0	0	0	7.77262e-05	0	0	0	2.40477e-05
g__norank_f__norank_o__SBR1031	0.00372164	0.00580085	0.000790532	0.00603674	0.00329241	0.010167	0.00607254	0.00141881
g__norank_f__norank_o__SJA-15	0.000119283	2.58967e-05	0	2.59087e-05	2.35172e-05	2.63394e-05	2.37209e-05	7.21431e-05
g__norank_f__norank_o__Sphingobacteriales	0	0	0	0	0	0	0	2.40477e-05
g__norank_f__norank_o__Subgroup_12	2.38567e-05	7.769e-05	0	0.000492266	2.35172e-05	0.000210715	0	9.61908e-05
g__norank_f__norank_o__Subgroup_13	0	0	0.000609839	2.59087e-05	0	0	2.37209e-05	2.40477e-05
g__norank_f__norank_o__Subgroup_15	0	2.58967e-05	0.000858292	0.000181361	0	7.90181e-05	0.000118604	2.40477e-05
g__norank_f__norank_o__Subgroup_17	0.00190853	0.00264146	0.000271039	0.0100008	0.001364	0.00339778	0.00315487	0.00122643
g__norank_f__norank_o__Subgroup_2	0	2.58967e-05	0.0232416	0.000129544	2.35172e-05	0	0.000260929	7.21431e-05
g__norank_f__norank_o__Subgroup_7	0.00937567	0.00499806	0.000655012	0.00678809	0.00592634	0.0124058	0.00555068	0.00591574
g__norank_f__norank_o__Subgroup_9	0.000477133	0.0007769	0	0.000958624	0.000399793	0.000737502	0.000403255	0.00031262
g__norank_f__norank_o__Tepidisphaerales	4.77133e-05	0	0	0	0	0	0	0
g__norank_f__norank_o__Thalassobaculales	0	0.000103587	0	0	0.000211655	7.90181e-05	4.74417e-05	2.40477e-05
g__norank_f__norank_o__UA11	4.77133e-05	0	0	0	0	2.63394e-05	7.11626e-05	2.40477e-05
g__norank_f__norank_o__UASB-TL25	0.000119283	0	0	0	0	0	0	0
g__norank_f__norank_o__Vampirovibrionales	0	0	0	2.59087e-05	2.35172e-05	2.63394e-05	0	0
g__norank_f__norank_o__Veillonellales-Selenomonadales	2.38567e-05	0	0	2.59087e-05	0	0	0	0
g__norank_f__norank_o__VHS-B3-70	4.77133e-05	2.58967e-05	0	0	0.000235172	5.26787e-05	0.000118604	2.40477e-05
g__norank_f__norank_o__Vicinamibacterales	0.022974	0.0377573	0.0302435	0.0571806	0.0319129	0.0459358	0.027872	0.0101241
g__norank_f__norank_o__Xanthomonadales	2.38567e-05	0	0	0	4.70345e-05	0	0	0
g__norank_f__norank_o__Zavarziniales	0	0	0	0	0	0	0	0
g__norank_f__NS11-12_marine_group	0.00028628	0.000103587	4.51732e-05	2.59087e-05	0.000235172	0.000605805	0.000332092	0.000384763
g__norank_f__NS9_marine_group	2.38567e-05	0	0	0	7.05517e-05	0	9.48834e-05	7.21431e-05
g__norank_f__Obscuribacteraceae	0	0	0	0.000492266	0	7.90181e-05	0.000118604	2.40477e-05
g__norank_f__Opitutaceae	0	0	0	0	0	0	2.37209e-05	0
g__norank_f__Paenibacillaceae	0	0	6.77599e-05	0	0	2.63394e-05	2.37209e-05	2.40477e-05
g__norank_f__Paracaedibacteraceae	0	0	0	0	0	0	0	0
g__norank_f__Pedosphaeraceae	0.00128826	0.00305581	0.00106157	0.0023836	0.000776069	0.00194911	0.00109116	0.00052905
g__norank_f__Peptococcaceae	2.38567e-05	5.17933e-05	0	0	2.35172e-05	5.26787e-05	2.37209e-05	0
g__norank_f__Peptostreptococcaceae	0	2.58967e-05	0	0	0	0	4.74417e-05	4.80954e-05
g__norank_f__Phycisphaeraceae	0.000238567	0.00023307	4.51732e-05	5.18175e-05	0.000188138	0.000105357	0.000118604	4.80954e-05
g__norank_f__Planococcaceae	0.000381707	0.00054383	0.000361386	0.000259087	0.000188138	0.000158036	0.000260929	0.000793574
g__norank_f__Polyangiaceae	2.38567e-05	0.00023307	0	0	0.00101124	7.90181e-05	7.11626e-05	0.000168334
g__norank_f__Reyranellaceae	4.77133e-05	0.00106176	2.25866e-05	0.000259087	0.000517379	0.000158036	0.000379534	0.000577145
g__norank_f__Rhizobiales_Incertae_Sedis	0.00021471	0.00124304	2.25866e-05	0.00191725	0.00197545	0.000605805	0.00106744	0.00151501
g__norank_f__Rhodanobacteraceae	0.000238567	0	0	5.18175e-05	0.000611448	0.000210715	0.000735346	0.00052905
g__norank_f__Rhodospirillaceae	4.77133e-05	0.000207173	0.000383973	0.000103635	0.000188138	0.000105357	0.000260929	4.80954e-05
g__norank_f__Rhodothermaceae	0.000620273	0	0	0	0	5.26787e-05	0.000355813	7.21431e-05
g__norank_f__Rickettsiaceae	2.38567e-05	7.769e-05	0	0	0	0	0	0
g__norank_f__Roseiflexaceae	0.0289143	0.0196556	0.00901206	0.0436822	0.0237759	0.0217563	0.0222976	0.0244325
g__norank_f__Ruminococcaceae	0	0	0	0	0	0	0	4.80954e-05
g__norank_f__Sandaracinaceae	0.00078727	0.000569727	0.000383973	0.000284996	0.000846621	0.000553126	0.000996276	0.00120239
g__norank_f__Saprospiraceae	0.00021471	0.000595623	0	5.18175e-05	0.00251634	0.000763841	0.00106744	0.000408811
g__norank_f__SC-I-84	0.00403178	0.00587854	0.0234449	0.0023577	0.0131461	0.00753306	0.0277771	0.00678145
g__norank_f__Simkaniaceae	2.38567e-05	0	0.000248453	7.77262e-05	0	2.63394e-05	0	2.40477e-05
g__norank_f__SM2D12	9.54267e-05	0	2.25866e-05	0.000155452	4.70345e-05	7.90181e-05	0.00028465	9.61908e-05
g__norank_f__Sneathiellaceae	2.38567e-05	5.17933e-05	0	2.59087e-05	2.35172e-05	0.000131697	2.37209e-05	4.80954e-05
g__norank_f__Solimonadaceae	0	0.00046614	0	0.000181361	7.05517e-05	0.000210715	7.11626e-05	0.000432859
g__norank_f__Solirubrobacteraceae	0.000190853	7.769e-05	0.000406559	0	7.05517e-05	2.63394e-05	0.000166046	0.000240477
g__norank_f__Sphingobacteriaceae	0	0	0	0	0	0	0	0
g__norank_f__Spirosomaceae	0	0	0	0	0	0	2.37209e-05	0
g__norank_f__Sporomusaceae	9.54267e-05	0.000129483	0	0.000259087	0.000399793	0.000158036	2.37209e-05	2.40477e-05
g__norank_f__Steroidobacteraceae	0.00157454	0.00121714	2.25866e-05	0.00360132	0.000470345	0.000711163	0.000450696	0.00158715
g__norank_f__Streptosporangiaceae	0	2.58967e-05	0	0	0.000117586	5.26787e-05	2.37209e-05	0
g__norank_f__Sutterellaceae	0.000166997	0.00015538	0	0.00020727	2.35172e-05	0.000289733	4.74417e-05	0.000288573
g__norank_f__Symbiobacteraceae	9.54267e-05	0.000207173	0	0.000129544	0.000141103	0.000342412	0.000237209	7.21431e-05
g__norank_f__Syntrophomonadaceae	0	0	0	0	0	0	0	0
g__norank_f__Thermoactinomycetaceae	0	2.58967e-05	2.25866e-05	0	0	0	0	4.80954e-05
g__norank_f__Thermomonosporaceae	2.38567e-05	0	4.51732e-05	5.18175e-05	0	2.63394e-05	0	2.40477e-05
g__norank_f__TRA3-20	0.00925639	0.00802797	0.00140037	0.00284996	0.00905414	0.0091661	0.00260929	0.00428049
g__norank_f__type_III	0	7.769e-05	0	2.59087e-05	2.35172e-05	0	0.000189767	0.000408811
g__norank_f__UBA12409	2.38567e-05	0	0	7.77262e-05	0	2.63394e-05	0	0
g__norank_f__UCG-010	0	0	0	0	0	0	0	0
g__norank_f__unclassified	2.38567e-05	2.58967e-05	4.51732e-05	0.000155452	4.70345e-05	2.63394e-05	0.000166046	4.80954e-05
g__norank_f__Vermiphilaceae	0.000333993	0.0007769	0.000406559	0.00183952	0.000188138	0.000368751	0.000687905	0.00165929
g__norank_f__Verrucomicrobiaceae	0.000405563	0.000103587	0	0.000181361	0.00025869	0.000105357	0.000118604	4.80954e-05
g__norank_f__Vicinamibacteraceae	0.0184173	0.0541499	0.0284591	0.0776744	0.0481398	0.0622926	0.0280855	0.00988361
g__norank_f__WD2101_soil_group	0	0.000181277	0	0	0	2.63394e-05	0	2.40477e-05
g__norank_f__WWH38	0.000262423	0.00046614	0.000700185	0	0.00143455	0.00231786	0.00142325	0.000456907
g__norank_f__WX65	0.00114512	0.00142432	0	0.00595901	0.000705517	0.000974556	0.00182651	0.00187572
g__norank_f__Xanthobacteraceae	0.00699	0.00914153	0.0153815	0.00616628	0.010865	0.00497814	0.00901392	0.00981147
g__norank_f__Xanthomonadaceae	0	2.58967e-05	0	0	0	2.63394e-05	0	0
g__Nordella	0.00319679	0.00608572	0.00241677	0.00489675	0.00376276	0.00476742	0.00419859	0.00533859
g__Nostoc_PCC-7107	0	0	0	5.18175e-05	0	0	2.37209e-05	0
g__Novibacillus	2.38567e-05	0	2.25866e-05	2.59087e-05	0	0	0	4.80954e-05
g__Noviherbaspirillum	0.00028628	0.000258967	0.000225866	0.000129544	9.4069e-05	0.000316072	0.00144697	0.00127453
g__Novosphingobium	0.000119283	7.769e-05	0	0	7.05517e-05	7.90181e-05	0.000166046	0.000120239
g__Occallatibacter	4.77133e-05	0	0.0020328	0	0	0	0.000118604	0
g__Oceanobacillus	0	2.58967e-05	0	0	0	5.26787e-05	0	4.80954e-05
g__Ohtaekwangia	0.000262423	0.000492037	2.25866e-05	0.00020727	0.00112883	0.00250224	0.00125721	0.000937861
g__OLB13	0.000238567	0.00031076	0	2.59087e-05	0.0019049	0.00187009	0.000853951	0.000216429
g__Oligoflexus	0.000119283	0.000207173	0	0	4.70345e-05	0.000184375	0.000521859	9.61908e-05
g__Olivibacter	2.38567e-05	0	0	0	0	0	0	0
g__OM27_clade	0.000882697	0.00113945	0	0.000518175	0.000846621	0.00131697	0.000521859	0.000889765
g__OM60NOR5_clade	0	0	0	0	0	0	0	0
g__Opitutus	9.54267e-05	0.000181277	0.000383973	0	0.000376276	0.000263394	0.000237209	0.000168334
g__Ornithinimicrobium	0	0	0	0	0	0	2.37209e-05	0
g__Oscillochloris	0	7.769e-05	0	0	0	2.63394e-05	0	0
g__Oscillospira	0	0	0	0	0	0	0	0
g__Oxobacter	2.38567e-05	0	0	0	0	5.26787e-05	7.11626e-05	2.40477e-05
g__P3OB-42	0.000477133	0.000751003	0	7.77262e-05	0.000776069	0.000895538	0.000355813	0.00031262
g__Paenarthrobacter	9.54267e-05	0	0	5.18175e-05	4.70345e-05	0	0.000118604	4.80954e-05
g__Paenibacillus	0.00837369	0.00629289	0.00463026	0.00839443	0.00486807	0.00758573	0.00502882	0.0128174
g__Paenisporosarcina	0.00064413	0.00093228	0.000813118	0.00041454	0.00025869	0.00039509	0.000379534	0.000384763
g__Pajaroellobacter	0.00042942	0.0007769	0.000542079	0.000336814	0.000329241	0.000316072	0.000379534	0.00062524
g__Paludibaculum	0	2.58967e-05	0	0	9.4069e-05	0	7.11626e-05	2.40477e-05
g__Panacagrimonas	0	0	0	2.59087e-05	0	0	2.37209e-05	2.40477e-05
g__Pantoea	0	0	0	0	0	0	0	0
g__Parabacteroides	4.77133e-05	0	0	0	0	0	0	0
g__Paracoccus	2.38567e-05	0	0	0	0	2.63394e-05	0.000118604	0.000216429
g__Parafilimonas	0	0	0.00108416	0	0	0	0	2.40477e-05
g__Parasegetibacter	0	5.17933e-05	2.25866e-05	0	0	2.63394e-05	0.000118604	0.000192382
g__Parvibaculum	0	0	0	0	0	0	0	0
g__Parviterribacter	0.000262423	0.00015538	0	0	7.05517e-05	0.000131697	9.48834e-05	2.40477e-05
g__Patulibacter	0	0	0	0	0	0	4.74417e-05	0
g__Pedobacter	0.00021471	0.000725107	0.000158106	0.000233179	0.000611448	0.00102723	0.00173162	0.0010581
g__Pedomicrobium	0.00124055	0.00429885	0.000180693	0.000803171	0.00176379	0.00144866	0.00211116	0.00226048
g__Pedosphaera	0	2.58967e-05	4.51732e-05	2.59087e-05	0	0	0	0
g__Pelosinus	0	0	0	2.59087e-05	0	0	0	0
g__Pelotomaculum	4.77133e-05	0	0	5.18175e-05	2.35172e-05	0	4.74417e-05	9.61908e-05
g__Peredibacter	0.000333993	0.000258967	0	2.59087e-05	0.000658483	0.000342412	0.000474417	0.000216429
g__Permianibacter	2.38567e-05	0	0	5.18175e-05	0	5.26787e-05	0	2.40477e-05
g__Phaeodactylibacter	0	0	0	0	0	0	0	0
g__Phaselicystis	0.00021471	0.00031076	2.25866e-05	0.000103635	0.000235172	0.000210715	0.000308371	0.000168334
g__Phenylobacterium	0.000190853	5.17933e-05	0.000293626	5.18175e-05	0.000117586	7.90181e-05	0.000379534	0.000432859
g__Phycisphaera	0	0	0	0	0	0	0	0
g__Phyllobacterium	0.000620273	0.00209763	4.51732e-05	0.000958624	0.00197545	0.00110625	0.00102	0.00399192
g__Planifilum	7.157e-05	7.769e-05	0.000112933	0.000233179	7.05517e-05	2.63394e-05	2.37209e-05	0.000216429
g__Planomicrobium	0	7.769e-05	0	2.59087e-05	0	0	0.000189767	0.000288573
g__PMMR1	0	0	0	0	0	0	0	4.80954e-05
g__Polaromonas	0.000119283	5.17933e-05	0	0.000569992	0.000446828	0.000263394	0.000332092	0.000793574
g__Polyangium	4.77133e-05	5.17933e-05	4.51732e-05	0.000233179	0.000117586	0.000131697	0	7.21431e-05
g__Polycyclovorans	0.000381707	0.00111356	0	0.00121771	0.000352759	0.00176474	0.000521859	0.00052905
g__Pontibacter	0.000548703	0.000129483	2.25866e-05	5.18175e-05	4.70345e-05	0.00042143	0.00161302	0.000985956
g__possible_genus_04	0.000548703	0.00015538	0	0.000129544	0.00108179	0.000289733	0.000640463	0.000168334
g__Prevotella	9.54267e-05	0	0	0	0	0	0	0
g__Procabacter	0	0	0	0	0	0	0	0
g__Promicromonospora	7.157e-05	0.000362553	0	5.18175e-05	0.00138752	0.00039509	0.000474417	0.000336668
g__Prosthecobacter	0	0.000129483	0	0	7.05517e-05	0.000105357	9.48834e-05	4.80954e-05
g__Prosthecomicrobium	2.38567e-05	0	0	0	0	0	2.37209e-05	0
g__Proteiniborus	0	0	0	0	0	0	0	4.80954e-05
g__Pseudoclostridium	0	0	0	0	4.70345e-05	0	0	0
g__Pseudoflavitalea	0	2.58967e-05	0.000225866	2.59087e-05	0	0	4.74417e-05	9.61908e-05
g__Pseudogracilibacillus	0	0	2.25866e-05	0	0	0	7.11626e-05	0
g__Pseudogulbenkiania	0	0	0	0.000155452	0	0	4.74417e-05	0
g__Pseudohongiella	0	0	0	0	0	0	0	2.40477e-05
g__Pseudolabrys	0.00326836	0.0046614	0.0128744	0.00520766	0.00449179	0.00387189	0.00566928	0.00694979
g__Pseudomonas	0.000811127	0.000725107	2.25866e-05	0.00152862	0.000540896	0.00223885	0.000616742	0.00158715
g__Pseudonocardia	0.000524847	0.00023307	0.00013552	0.000284996	7.05517e-05	0.000237054	4.74417e-05	0.000384763
g__Pseudorhodoferax	4.77133e-05	0	0	0	0	0	7.11626e-05	2.40477e-05
g__Pseudorhodoplanes	0.000381707	0.0007769	0.00112933	0.000492266	0.000846621	0.000684823	0.000498138	0.00113024
g__Pseudoxanthobacter	0	0	0	0	0	0	0	0
g__Pseudoxanthomonas	0.00131212	0.00108766	4.51732e-05	0.000518175	0.00230469	0.00239688	0.00234836	0.00230858
g__Puia	0.00064413	0.00046614	0.00013552	5.18175e-05	0.000634965	0.000553126	0.000166046	0.000168334
g__Qipengyuania	0.00035785	0.000336657	2.25866e-05	0.00020727	0.000211655	0.000447769	0.00083023	0.000384763
g__Ramlibacter	0.00104969	0.00227891	0.000316213	0.00124362	0.00124641	0.0017384	0.00192139	0.0021162
g__RB41	0.014147	0.0157193	0.000903465	0.0557556	0.0132167	0.0507823	0.0112911	0.00586764
g__Reyranella	0.000834983	0.00339246	0.0100059	0.00082908	0.00315131	0.0016067	0.00678416	0.00250096
g__Rheinheimera	0	0	0	0	0	0	4.74417e-05	0
g__Rhizobacter	7.157e-05	5.17933e-05	2.25866e-05	0.000155452	0.00094069	0.000158036	0.000474417	0.00189977
g__Rhizocola	0.000238567	0.000751003	2.25866e-05	0	0.000705517	0.000474108	0.000118604	0.000673336
g__Rhodanobacter	0	0	0.004043	0	7.05517e-05	0	4.74417e-05	2.40477e-05
g__Rhodobacter	0	0	0	0.000103635	0	0	0.000118604	0.000144286
g__Rhodococcus	0.000119283	0.000181277	2.25866e-05	5.18175e-05	0.000117586	5.26787e-05	0.00083023	0.000601193
g__Rhodocytophaga	0	0	0	0	4.70345e-05	5.26787e-05	0.00028465	0.000168334
g__Rhodomicrobium	9.54267e-05	5.17933e-05	2.25866e-05	0	0.000141103	0.000131697	0.00028465	7.21431e-05
g__Rhodoplanes	0.00166997	0.00204584	0.00248453	0.00126953	0.00277503	0.00179108	0.00173162	0.00187572
g__Rhodovastum	0	0	0	0	0	0	0	2.40477e-05
g__Rikenellaceae_RC9_gut_group	0	0	0	0	0	0	0	0
g__Risungbinella	7.157e-05	2.58967e-05	6.77599e-05	2.59087e-05	0	7.90181e-05	2.37209e-05	0.000120239
g__Romboutsia	4.77133e-05	7.769e-05	6.77599e-05	7.77262e-05	2.35172e-05	5.26787e-05	4.74417e-05	0.000192382
g__Roseimicrobium	0.000262423	0.000440243	4.51732e-05	7.77262e-05	0.000305724	0.000289733	0.000260929	0.000120239
g__Roseisolibacter	0.000524847	0.000492037	0.000225866	0.00082908	0.000329241	0.000526787	0.000711626	0.000937861
g__Roseomonas	0.000190853	7.769e-05	0	2.59087e-05	0.000117586	7.90181e-05	0.000118604	7.21431e-05
g__RS25G	0	2.58967e-05	2.25866e-05	2.59087e-05	0	2.63394e-05	2.37209e-05	0
g__Rubellimicrobium	0.000119283	0.000103587	0	2.59087e-05	0.000376276	2.63394e-05	0.00125721	0.000697384
g__Rubritepida	0	0	0	0	0	0	0	0
g__Rubrobacter	0.0161271	0.00919332	0.000225866	0.0162448	0.00874841	0.0134331	0.00555068	0.00658907
g__Rufibacter	0	0	0	0	0	0	2.37209e-05	9.61908e-05
g__Ruminiclostridium	0.00021471	0.000207173	0.000112933	0.000284996	0.000705517	0.000237054	2.37209e-05	0.000697384
g__Rummeliibacillus	2.38567e-05	7.769e-05	0.000361386	7.77262e-05	7.05517e-05	2.63394e-05	2.37209e-05	2.40477e-05
g__Rurimicrobium	0	0	0	7.77262e-05	0.000117586	2.63394e-05	2.37209e-05	0
g__Saccharomonospora	0	0	0	0	0	0	0	0
g__Saccharopolyspora	0	7.769e-05	2.25866e-05	0	0.000658483	0	0.000213488	0.000216429
g__Salinimicrobium	0	0	0	0	0	0	7.11626e-05	0
g__Sandaracinus	0.000262423	0.00015538	2.25866e-05	0.00020727	0.000188138	0.000368751	0.000260929	0.000216429
g__Sanguibacter	0	0	0	0	0	0	0	0
g__Sedimentibacter	0	2.58967e-05	0	2.59087e-05	4.70345e-05	0	2.37209e-05	4.80954e-05
g__Sediminibacterium	0	0	0	0	0	0	0	0
g__Segetibacter	0	0	2.25866e-05	0	2.35172e-05	0	0	4.80954e-05
g__Sh765B-TzT-35	9.54267e-05	0.000362553	0	0.000440449	0.000211655	2.63394e-05	0.00201627	0.000745479
g__Shimazuella	0.000405563	0.000647417	0.000790532	0.00041454	0.000352759	0.000158036	0.000166046	0.000793574
g__Silvanigrella	0	0	0	0	0	0	0	0
g__Singulisphaera	7.157e-05	0.000129483	0.00142296	0.00020727	0.000117586	5.26787e-05	0.000237209	0
g__Sinibacillus	0	0	0	0	0	0	0	0
g__Sinomonas	0	0	2.25866e-05	0	0	0	2.37209e-05	0
g__Skermanella	0.00288666	0.00248608	6.77599e-05	0.00082908	0.00145807	0.00152768	0.000711626	0.00151501
g__SM1A02	9.54267e-05	0.000207173	0.000406559	0.00020727	0.000540896	0.000237054	4.74417e-05	0.000240477
g__Smaragdicoccus	0	0	0	0	2.35172e-05	0	0	0
g__Solibacillus	0.00042942	5.17933e-05	9.03465e-05	0.000103635	4.70345e-05	5.26787e-05	4.74417e-05	2.40477e-05
g__Solirubrobacter	0.00849297	0.007769	0.00149072	0.00290178	0.0109826	0.00711163	0.00517115	0.00872932
g__Solitalea	0.000190853	2.58967e-05	0	0	9.4069e-05	0.000368751	0	2.40477e-05
g__Sorangium	4.77133e-05	0.00015538	6.77599e-05	0.000336814	0.000188138	5.26787e-05	7.11626e-05	0.000216429
g__Sphaerisporangium	0.00100198	0.000440243	0.000632425	0.00116589	0.00042331	0.00121161	0.000426975	0.0016112
g__Sphaerospermopsis_BCCUSP55	0	0	0	0	0	7.90181e-05	0	0
g__Sphingoaurantiacus	7.157e-05	5.17933e-05	0	5.18175e-05	0.000188138	2.63394e-05	0.000142325	0.000144286
g__Sphingobacterium	0	0	0	0	0	0	7.11626e-05	0
g__Sphingobium	0	0.000103587	2.25866e-05	7.77262e-05	2.35172e-05	0.000105357	7.11626e-05	0
g__Sphingomonas	0.0278884	0.0179723	0.0229706	0.00614037	0.0223649	0.0181478	0.0341343	0.0238794
g__Sphingopyxis	4.77133e-05	0.000181277	0	2.59087e-05	0	2.63394e-05	0.000616742	0.000120239
g__Sphingorhabdus	2.38567e-05	0	0	0	0	0	0	0
g__Spirochaeta_2	0	0	0	0	0	0	0	0
g__Sporacetigenium	0.000381707	0.000207173	4.51732e-05	0.000259087	0.000305724	0.000105357	7.11626e-05	0.000360716
g__Sporichthya	0	0	0	0	0	2.63394e-05	4.74417e-05	0
g__Sporobacter	9.54267e-05	2.58967e-05	0	2.59087e-05	0.000117586	0	0	7.21431e-05
g__Sporocytophaga	0	5.17933e-05	0	0	0	0	9.48834e-05	2.40477e-05
g__Sporomusa	0.00014314	5.17933e-05	0.000271039	0.00041454	0.000164621	0.000131697	7.11626e-05	4.80954e-05
g__Staphylococcus	0	0	0	0	0	0	0	0
g__Starkeya	0	0	0	2.59087e-05	4.70345e-05	0	7.11626e-05	0.000216429
g__Stella	0	0	0	0	0	0	0	0
g__Stenotrophobacter	0.000238567	0.000440243	0	5.18175e-05	7.05517e-05	0.000237054	0.000403255	2.40477e-05
g__Stenotrophomonas	2.38567e-05	0	0	0	0	0	4.74417e-05	2.40477e-05
g__Steroidobacter	0.00656058	0.0122491	0.00020328	0.00282405	0.00609096	0.00603171	0.00246697	0.0068055
g__Streptococcus	0	0	0	0	0	0	0	0
g__Streptomyces	0.00954267	0.0106435	0.00715996	0.00655491	0.0105828	0.00745404	0.00825486	0.0115429
g__Streptosporangium	0.000453277	0.000414347	0.000993811	0.000440449	0.000470345	0.000237054	0.000901392	0.000865718
g__Subgroup_10	0.0012644	0.0015279	0.00131002	0.00108817	0.000846621	0.000869199	0.000687905	0.00197191
g__Sulfurifustis	9.54267e-05	7.769e-05	0	0.000362722	4.70345e-05	0.000158036	2.37209e-05	2.40477e-05
g__Sulfurovum	0	0	0	0	0	0	0	0
g__Sumerlaea	0.00014314	0.000284863	0.000180693	2.59087e-05	0.000282207	0.000184375	0.000237209	0.000120239
g__SWB02	0.000906553	0.00199404	4.51732e-05	0.000440449	0.000329241	0.000500448	0.000379534	0.000745479
g__Symbiobacterium	2.38567e-05	0.000103587	0	0	2.35172e-05	5.26787e-05	9.48834e-05	0
g__SZB85	7.157e-05	7.769e-05	0	7.77262e-05	2.35172e-05	0	0	4.80954e-05
g__Tagaea	2.38567e-05	2.58967e-05	0	0	0.000141103	0	0	2.40477e-05
g__Taibaiella	2.38567e-05	0	2.25866e-05	0	0	0	0.00028465	2.40477e-05
g__Taonella	0	0	0	0	0	0	0	0
g__Telmatospirillum	0	0	2.25866e-05	0	0	0	7.11626e-05	2.40477e-05
g__Tepidimicrobium	0	0	0	0	0	0	0	0
g__Terribacillus	0.000310137	0.000181277	6.77599e-05	0.000129544	0.000517379	5.26787e-05	0	9.61908e-05
g__Terrimicrobium	2.38567e-05	0	0	0	0	0	0	0
g__Terrimonas	0.00057256	0.0015797	2.25866e-05	0.00212452	0.00246931	0.00163304	0.00194511	0.00278953
g__Terrisporobacter	2.38567e-05	2.58967e-05	0	0	0	0	2.37209e-05	0
g__Thalassobaculum	4.77133e-05	0	0	0	0	0	0	0
g__Thermaerobacter	0	5.17933e-05	0	0	0	0	0	2.40477e-05
g__Thermincola	0.000190853	7.769e-05	4.51732e-05	5.18175e-05	0.000211655	0.000158036	0.000166046	0.000336668
g__Thermoactinomyces	0.000119283	7.769e-05	4.51732e-05	7.77262e-05	0	5.26787e-05	4.74417e-05	0.000168334
g__Thermobacillus	0	2.58967e-05	0	0	2.35172e-05	0	0	0
g__Thermobifida	0	0	0	0	0	0	0	0
g__Thermoflavimicrobium	0	2.58967e-05	4.51732e-05	2.59087e-05	0.000117586	7.90181e-05	0	0.000120239
g__Thermosporothrix	0	7.769e-05	0	0	0	5.26787e-05	7.11626e-05	4.80954e-05
g__Tissierella	0	0	0	5.18175e-05	0	0	0	2.40477e-05
g__TM7	0.0028628	0.000906384	0.000858292	0.00152862	0.000540896	0.000632145	0.00111488	0.00281358
g__TM7a	0.00224253	0.000492037	0.000180693	0.000595901	0.00489159	0.00163304	0.00137581	0.00084167
g__Tolypothrix	2.38567e-05	0	2.25866e-05	0	0	0	0	0
g__Truepera	2.38567e-05	0	0	0	0	0	0	0
g__Tuberibacillus	0	0	0	2.59087e-05	0	0	0	2.40477e-05
g__Tumebacillus	0.00219481	0.00108766	0.00158106	0.00134725	0.00103476	0.00123795	0.00194511	0.00194786
g__Tundrisphaera	0	0	4.51732e-05	0	0	0	0	0
g__Turicibacter	2.38567e-05	0.000129483	0	0	0	0	0	0
g__Turneriella	0	0	0	2.59087e-05	0	0	0	2.40477e-05
g__Tychonema_CCAP_1459-11B	0	0	0	0	0	0	0	0
g__UBA6140	0	0	0	0	0	0	9.48834e-05	7.21431e-05
g__unclassified_c__ABY1	0	0	0	0	0	0	0	0
g__unclassified_c__Acidimicrobiia	0.000238567	0.000129483	4.51732e-05	0.000310905	0.000141103	0.000237054	0.000450696	0.000480954
g__unclassified_c__Acidobacteriae	4.77133e-05	0.00023307	4.51732e-05	7.77262e-05	7.05517e-05	0.000263394	0	0.000168334
g__unclassified_c__Actinobacteria	0.00114512	0.0015538	0.000474319	0.000751354	0.00138752	0.00118527	0.000640463	0.0021162
g__unclassified_c__Alphaproteobacteria	0.000453277	0.00126894	0.000993811	0.000440449	0.000752552	0.000921877	0.00054558	0.000889765
g__unclassified_c__Anaerolineae	4.77133e-05	7.769e-05	0	0.000388631	9.4069e-05	0.000184375	0.00028465	0.000144286
g__unclassified_c__Bacilli	0	0	2.25866e-05	5.18175e-05	4.70345e-05	0	2.37209e-05	2.40477e-05
g__unclassified_c__Bacteroidia	7.157e-05	0.000103587	0	0.000103635	9.4069e-05	2.63394e-05	7.11626e-05	2.40477e-05
g__unclassified_c__Chloroflexia	2.38567e-05	0	0.000542079	0	0	0	4.74417e-05	0
g__unclassified_c__Clostridia	0.000119283	5.17933e-05	4.51732e-05	0	4.70345e-05	5.26787e-05	0	0.000144286
g__unclassified_c__Desulfuromonadia	0	0	0	0	0	2.63394e-05	2.37209e-05	0.000120239
g__unclassified_c__Gammaproteobacteria	0.00166997	0.00116535	0.000180693	0.000725445	0.000870138	0.00134331	0.00111488	0.00252501
g__unclassified_c__Ktedonobacteria	0	0	0	0	0	0	0	9.61908e-05
g__unclassified_c__Limnochordia	0	0	0	0	0	0	0	0
g__unclassified_c__Parcubacteria	2.38567e-05	0	0	0	0.000117586	5.26787e-05	0	4.80954e-05
g__unclassified_c__Polyangia	9.54267e-05	0.000181277	0	7.77262e-05	4.70345e-05	5.26787e-05	0	7.21431e-05
g__unclassified_c__Thermoleophilia	2.38567e-05	2.58967e-05	0	0	0	0	0	0
g__unclassified_f__Acetobacteraceae	2.38567e-05	7.769e-05	0.000700185	0.000129544	9.4069e-05	2.63394e-05	0.000593021	0.000120239
g__unclassified_f__Acidobacteriaceae_Subgroup_1	0	0	0.0103898	0	0	0	4.74417e-05	2.40477e-05
g__unclassified_f__Alcaligenaceae	0	0	0	0	0	0	0	0
g__unclassified_f__Anaerolineaceae	2.38567e-05	0	0	0	4.70345e-05	0	0	0
g__unclassified_f__Bacillaceae	0.0007157	0	9.03465e-05	0.000103635	2.35172e-05	0.000158036	2.37209e-05	9.61908e-05
g__unclassified_f__Bacteriovoracaceae	0	0	0	0	0	0	0	0
g__unclassified_f__Beijerinckiaceae	0.000262423	0.00031076	6.77599e-05	0.000233179	0.000188138	0.000237054	0.000118604	0.000192382
g__unclassified_f__Blastocatellaceae	0.000310137	0.000828694	0.000948638	0.00126953	0.000823103	0.000605805	0.000853951	7.21431e-05
g__unclassified_f__Caldilineaceae	0	0	0	2.59087e-05	0	5.26787e-05	0.000189767	0
g__unclassified_f__Caulobacteraceae	0.000381707	0.000336657	0.000112933	0.000233179	0.000376276	0.000342412	0.000521859	0.00084167
g__unclassified_f__Chitinophagaceae	0.000190853	0.00038845	0.00013552	0.000129544	0.000305724	0.000131697	0.000260929	0.000360716
g__unclassified_f__Chloroflexaceae	4.77133e-05	0	0	2.59087e-05	4.70345e-05	0	0.000189767	7.21431e-05
g__unclassified_f__Chthoniobacteraceae	0	0	0	2.59087e-05	0	0	0	0
g__unclassified_f__Comamonadaceae	0.00209939	0.0054383	0.00020328	0.00183952	0.00498565	0.00492546	0.00517115	0.00471335
g__unclassified_f__Diplorickettsiaceae	0	0	0	0	0	0	0	7.21431e-05
g__unclassified_f__Elsteraceae	0	0	0	0	0	0	0	0
g__unclassified_f__Geminicoccaceae	2.38567e-05	5.17933e-05	0	0	0	0	0	0
g__unclassified_f__Gemmataceae	0	0	0	0	0	0	0	0
g__unclassified_f__Gemmatimonadaceae	0.0012644	0.000336657	0.000248453	0.000181361	0.000611448	0.000632145	0.000521859	0.00101
g__unclassified_f__Geobacteraceae	0	5.17933e-05	0	0	4.70345e-05	0	0	0
g__unclassified_f__Gracilibacteraceae	7.157e-05	5.17933e-05	2.25866e-05	0	0	0	0	0.000240477
g__unclassified_f__Hungateiclostridiaceae	0.000262423	2.58967e-05	4.51732e-05	0.000103635	0	7.90181e-05	9.48834e-05	0.000336668
g__unclassified_f__Intrasporangiaceae	0.00291051	0.00183866	0.000971225	0.000725445	0.00460938	0.00223885	0.00211116	0.00125048
g__unclassified_f__Isosphaeraceae	0	0	0.000519492	0	0	0	0	0
g__unclassified_f__Ktedonobacteraceae	4.77133e-05	0	0.00128744	0	2.35172e-05	2.63394e-05	0.000142325	2.40477e-05
g__unclassified_f__Lachnospiraceae	2.38567e-05	0	0	0	2.35172e-05	0	0	0
g__unclassified_f__Legionellaceae	0	2.58967e-05	0	0	2.35172e-05	2.63394e-05	0	0
g__unclassified_f__Longimicrobiaceae	0	0	0	0	0	2.63394e-05	0	2.40477e-05
g__unclassified_f__Methylococcaceae	0	0	0	0	0	5.26787e-05	2.37209e-05	4.80954e-05
g__unclassified_f__Methylophilaceae	0	0	2.25866e-05	0	0	0	2.37209e-05	0
g__unclassified_f__Micrococcaceae	0.000381707	0.00176097	2.25866e-05	5.18175e-05	0.0015051	0.000948217	0.00339208	0.000288573
g__unclassified_f__Micromonosporaceae	0.00252881	0.0186974	0.00648236	0.000673627	0.00268097	0.00102723	0.00986787	0.00476145
g__unclassified_f__Microscillaceae	0	7.769e-05	0	2.59087e-05	7.05517e-05	0.000263394	0.000166046	0.000192382
g__unclassified_f__Myxococcaceae	0.00014314	0.000207173	2.25866e-05	0.000103635	0.000141103	0.000105357	0.00028465	0.000240477
g__unclassified_f__Nannocystaceae	2.38567e-05	0.000103587	0	5.18175e-05	2.35172e-05	5.26787e-05	2.37209e-05	4.80954e-05
g__unclassified_f__norank_o__Desulfotomaculales	0	0	0	0	0	0	2.37209e-05	0
g__unclassified_f__norank_o__Peptostreptococcales-Tissierellales	0.000119283	0	0	7.77262e-05	0	2.63394e-05	0.000237209	9.61908e-05
g__unclassified_f__Nostocaceae	0	0	0	0	0	0	0	0
g__unclassified_f__Oxalobacteraceae	2.38567e-05	0.00023307	0.00020328	2.59087e-05	2.35172e-05	0.000237054	0.000379534	0.000264525
g__unclassified_f__Paenibacillaceae	0	2.58967e-05	0	0	0	0	0	4.80954e-05
g__unclassified_f__Parachlamydiaceae	0	0	9.03465e-05	0.000259087	4.70345e-05	0	0	2.40477e-05
g__unclassified_f__Pedosphaeraceae	0.00021471	0.00134663	0	0.00101044	0.000329241	0.000658484	9.48834e-05	7.21431e-05
g__unclassified_f__Phycisphaeraceae	0	0	0	0	7.05517e-05	0	0	0
g__unclassified_f__Polyangiaceae	2.38567e-05	5.17933e-05	0.000361386	2.59087e-05	0.000117586	0	0	7.21431e-05
g__unclassified_f__Propionibacteriaceae	0.000739557	0.000751003	0	0.00111408	0.000376276	0.00134331	0.000521859	0.00170739
g__unclassified_f__Pseudonocardiaceae	0.00057256	0.00108766	4.51732e-05	0.000284996	0.00164621	0.00039509	0.0143748	0.000577145
g__unclassified_f__Puniceicoccaceae	0	2.58967e-05	0	0	0	0	0	0
g__unclassified_f__Rhodanobacteraceae	2.38567e-05	0	0	0.000155452	0	2.63394e-05	4.74417e-05	4.80954e-05
g__unclassified_f__Rhodobacteraceae	7.157e-05	0.000103587	0	0	0	0	0.000142325	0.000456907
g__unclassified_f__Rhodocyclaceae	0	2.58967e-05	0	2.59087e-05	7.05517e-05	0	7.11626e-05	7.21431e-05
g__unclassified_f__Roseiflexaceae	0	0	0	0	0	0	2.37209e-05	2.40477e-05
g__unclassified_f__Sandaracinaceae	0	2.58967e-05	0	0.000103635	0.000141103	2.63394e-05	0	7.21431e-05
g__unclassified_f__Simkaniaceae	2.38567e-05	0.00015538	0	5.18175e-05	2.35172e-05	2.63394e-05	0	0
g__unclassified_f__Solimonadaceae	0	2.58967e-05	0	5.18175e-05	0.000141103	5.26787e-05	9.48834e-05	7.21431e-05
g__unclassified_f__Solirubrobacteraceae	4.77133e-05	0	0	7.77262e-05	9.4069e-05	7.90181e-05	4.74417e-05	0.000192382
g__unclassified_f__Sphingobacteriaceae	0.00014314	0.000103587	0	2.59087e-05	0.000188138	5.26787e-05	0.000260929	0.00062524
g__unclassified_f__Sphingomonadaceae	0.000238567	0.000103587	0.00020328	2.59087e-05	0.000141103	5.26787e-05	0.000308371	0.000192382
g__unclassified_f__Sporolactobacillaceae	0	0	2.25866e-05	0	0	0	7.11626e-05	4.80954e-05
g__unclassified_f__Sporomusaceae	4.77133e-05	7.769e-05	2.25866e-05	0	2.35172e-05	5.26787e-05	0.000118604	7.21431e-05
g__unclassified_f__Symbiobacteraceae	7.157e-05	0.000103587	0.000225866	2.59087e-05	2.35172e-05	0	9.48834e-05	2.40477e-05
g__unclassified_f__Syntrophobacteraceae	0	2.58967e-05	0	5.18175e-05	0	5.26787e-05	0	0
g__unclassified_f__Thermoactinomycetaceae	0	2.58967e-05	2.25866e-05	0	4.70345e-05	2.63394e-05	4.74417e-05	4.80954e-05
g__unclassified_f__Thermomicrobiaceae	0.000262423	7.769e-05	2.25866e-05	0.00020727	4.70345e-05	0.000131697	7.11626e-05	9.61908e-05
g__unclassified_f__Thermomonosporaceae	0	0	0.00020328	0	0	0	0	0
g__unclassified_f__Thermotaleaceae	4.77133e-05	0	0	0	4.70345e-05	7.90181e-05	7.11626e-05	0.000264525
g__unclassified_f__Zavarziniaceae	0	0	0	0	0	0	0	0
g__unclassified_k__norank_d__Bacteria	0.0120953	0.0105658	0.00327506	0.00720263	0.00761959	0.0112469	0.00403255	0.00793574
g__unclassified_o__Acidobacteriales	2.38567e-05	2.58967e-05	0.0207345	2.59087e-05	4.70345e-05	0.000105357	0.00241953	4.80954e-05
g__unclassified_o__Babeliales	0.000119283	0.000492037	2.25866e-05	0.000492266	7.05517e-05	0.000368751	2.37209e-05	0.000120239
g__unclassified_o__Bacillales	0	0	0	0	0	0	0	0
g__unclassified_o__Burkholderiales	0.000596417	0.000284863	0.000813118	7.77262e-05	0.000470345	0.000184375	0.000877672	0.00185167
g__unclassified_o__Chitinophagales	0	2.58967e-05	0	0	0	0.000131697	2.37209e-05	0
g__unclassified_o__Chlamydiales	0	5.17933e-05	2.25866e-05	2.59087e-05	0	5.26787e-05	0	0
g__unclassified_o__Cytophagales	0	0	0	0	0	0	7.11626e-05	0
g__unclassified_o__Elsterales	0	0	0	0	0	0	0	0
g__unclassified_o__Entomoplasmatales	0	0	0	0	0	5.26787e-05	0	0
g__unclassified_o__Fimbriimonadales	4.77133e-05	0	0	0	0	0	0	0
g__unclassified_o__Flavobacteriales	0	2.58967e-05	0	0	2.35172e-05	0	0	0
g__unclassified_o__Gaiellales	0.000238567	0.000284863	0.000609839	0.000284996	0.000587931	0.000474108	0.000332092	0.00084167
g__unclassified_o__Lachnospirales	0	0	0	2.59087e-05	0	2.63394e-05	0	2.40477e-05
g__unclassified_o__Micavibrionales	0	0	0	0	0	0	0	0
g__unclassified_o__Microtrichales	9.54267e-05	7.769e-05	0.000677599	7.77262e-05	0.000164621	0.000158036	0.000213488	0.000216429
g__unclassified_o__Rhizobiales	4.77133e-05	5.17933e-05	0	7.77262e-05	2.35172e-05	5.26787e-05	7.11626e-05	7.21431e-05
g__unclassified_o__Rokubacteriales	2.38567e-05	0	0	0	0	2.63394e-05	7.11626e-05	2.40477e-05
g__unclassified_o__Saccharimonadales	0.0021471	0.00023307	0.00146813	0	0.000587931	0.00194911	0.000925113	0.000745479
g__unclassified_o__SBR1031	2.38567e-05	0.000103587	0	0.000103635	0	0	0.000118604	4.80954e-05
g__unclassified_o__Solirubrobacterales	0	5.17933e-05	0	0	0	0	2.37209e-05	2.40477e-05
g__unclassified_o__Sphingobacteriales	0	7.769e-05	0	0	0	5.26787e-05	2.37209e-05	0
g__unclassified_o__Streptosporangiales	0	0	0	0	0	0	0	7.21431e-05
g__unclassified_o__Thermomicrobiales	2.38567e-05	0	0	0	0	5.26787e-05	4.74417e-05	2.40477e-05
g__unclassified_o__Veillonellales-Selenomonadales	0	0	2.25866e-05	2.59087e-05	0	0	0	0
g__unclassified_o__Xanthomonadales	0	0	0	0.000103635	0	0	4.74417e-05	0
g__unclassified_p__Acidobacteriota	4.77133e-05	2.58967e-05	0	0	0	2.63394e-05	9.48834e-05	9.61908e-05
g__unclassified_p__Actinobacteriota	0.000119283	0.000103587	2.25866e-05	0.000129544	4.70345e-05	7.90181e-05	0.000166046	0
g__unclassified_p__Armatimonadota	0	0	0	0	0	0	0	0
g__unclassified_p__Bacteroidota	0	0	0	0	0	0	0	2.40477e-05
g__unclassified_p__Chloroflexi	0.00107355	0.00062152	0.0015133	0.000336814	0.00134048	0.00107991	0.00083023	0.000721431
g__unclassified_p__Desulfobacterota	0	0	0	0	2.35172e-05	0	4.74417e-05	0
g__unclassified_p__Elusimicrobiota	0	0	0	0.00020727	0	0	0	0
g__unclassified_p__Firmicutes	0	7.769e-05	2.25866e-05	2.59087e-05	2.35172e-05	0	2.37209e-05	0
g__unclassified_p__Myxococcota	0	5.17933e-05	0	7.77262e-05	2.35172e-05	0	0	4.80954e-05
g__unclassified_p__Patescibacteria	0.00147911	7.769e-05	0	0	0.000141103	0.00042143	0.000118604	9.61908e-05
g__unclassified_p__Planctomycetota	2.38567e-05	5.17933e-05	0	7.77262e-05	0	0.000263394	0	2.40477e-05
g__Urania-1B-19_marine_sediment_group	0	0	0	7.77262e-05	0	0	9.48834e-05	0
g__UTBCD1	0	0.000336657	0	0.000336814	0.000376276	0.000105357	0.000118604	0.000360716
g__Vampirovibrio	0	0	0	0	0	0	0	0
g__Variovorax	0.000453277	0.000414347	4.51732e-05	0.000103635	0.000776069	0.00042143	0.00130465	0.000769527
g__Verrucomicrobium	0	0	0	0	0	0	0	0
g__Verticiella	0	2.58967e-05	0	0	0	0	0	0
g__Vicinamibacter	0.000119283	0.00132073	0.0050594	0.00062181	0.00131697	0.000869199	0.000450696	0.000264525
g__Vicingus	0	0	0	0	0	0	0	0
g__Virgisporangium	0.00078727	0.000440243	2.25866e-05	0.000181361	0.000705517	0.000526787	0.000237209	0.000793574
g__Vulgatibacter	0.00014314	5.17933e-05	0	0.000181361	4.70345e-05	0.000184375	9.48834e-05	4.80954e-05
g__Waddlia	0	0	0	0	0	0	0	0
g__wb1-A12	0.000190853	0.00246018	0	0.00142498	0.000493862	0.000105357	0.0154186	0.00466526
g__wb1-P19	2.38567e-05	0.000129483	0	2.59087e-05	4.70345e-05	0	4.74417e-05	0.000192382
g__Williamsia	0	0	0	0	0	0	0.000189767	0
g__YC-ZSS-LKJ147	7.157e-05	2.58967e-05	0	7.77262e-05	0.000141103	5.26787e-05	0.000237209	0.000216429

## Sheet: otu_taxon_Phylum.percent-Maize
#OTU ID	A1	A2	A3	A4	B1	B2	B3	B4
p__Acidobacteria	0.252923	0.269605	0.223293	0.156703	0.262974	0.205912	0.196	0.185181
p__Actinobacteria	0.107598	0.127072	0.12777	0.12791	0.131819	0.0943357	0.0983841	0.119953
p__Armatimonadetes	0.00572366	0.00258263	0.00533975	0.00251283	0.00485115	0.00261753	0.00509545	0.00478135
p__Bacteroidetes	0.0328761	0.0468014	0.0218127	0.0241859	0.0349353	0.0263847	0.0299794	0.0208006
p__BRC1	0.000349004	0.000279203	0.000209402	0.000349004	0.000174502	0.000383904	0.000139601	0.000244303
p__Calditrichaeota	3.49e-05	0	0.000209402	0	0	0	6.98e-05	0
p__Chlamydiae	0.00132621	0.000418804	0.000872509	0.00205912	0.00188462	0.000593306	0.000558406	0.000593306
p__Chloroflexi	0.143999	0.119185	0.119289	0.133599	0.10847	0.0896939	0.107354	0.102118
p__Cyanobacteria	0.00146582	0.000732908	0.00209402	0.00188462	0.00369944	0.000453705	0.00212892	0.00104701
p__Dadabacteria	6.98e-05	3.49e-05	0.000314103	0	6.98e-05	6.98e-05	0.000104701	3.49e-05
p__Deinococcus-Thermus	0	0	0	0	0	0	0	0
p__Dependentiae	0.00108191	0.000314103	0.00143092	0.00209402	0.00104701	0.00153562	0.000314103	0.00373434
p__Elusimicrobia	0.00230342	0.000907409	0.00160542	0.00129131	0.00209402	0.00136111	0.00122151	0.00118661
p__Entotheonellaeota	0.00146582	0.00094231	0.000732908	0.000418804	0.000523505	0.000104701	0.000767808	0.000244303
p__FBP	3.49e-05	3.49e-05	6.98e-05	0	6.98e-05	3.49e-05	0	0
p__FCPU426	0.000139601	0.000104701	0.000174502	0.000174502	3.49e-05	0.000139601	0	0.000628206
p__Fibrobacteres	0.000209402	0.000139601	0.000104701	0.000104701	0.000139601	0	0.000279203	0
p__Firmicutes	0.00729417	0.0124594	0.00823648	0.0275015	0.00621226	0.0185321	0.00198932	0.0152515
p__Fusobacteria	0	0	0	0	0	0	0	0
p__GAL15	0.00457195	0.00443235	0.0509196	0.00122151	0.0146582	0.00139601	0.0202073	0.000279203
p__Gemmatimonadetes	0.0564688	0.0557359	0.0405193	0.0432066	0.0528042	0.0443235	0.0389837	0.0505706
p__Hydrogenedentes	3.49e-05	0.000209402	3.49e-05	0.000104701	6.98e-05	0	3.49e-05	6.98e-05
p__Kiritimatiellaeota	3.49e-05	0	0	0	0	6.98e-05	0	0
p__Latescibacteria	0.011203	0.00366454	0.0131225	0.00851569	0.00607266	0.00614246	0.00893449	0.00425784
p__Lentisphaerae	3.49e-05	0	0	0	0	0	0	0
p__Margulisbacteria	0	0	0	0	0	3.49e-05	0	0
p__Nitrospirae	0.0125641	0.00869019	0.0099466	0.00732907	0.0110285	0.0092835	0.00834119	0.0130876
p__Omnitrophicaeota	0.000767808	0.000279203	0.000418804	0.000628206	0.000663107	0.000279203	0.000314103	0.000453705
p__Patescibacteria	0.0188811	0.0162287	0.0108191	0.0193348	0.00869019	0.0197536	0.039228	0.0369595
p__Planctomycetes	0.0152515	0.0158797	0.0129131	0.0190556	0.0167871	0.010505	0.0176596	0.0126688
p__Proteobacteria	0.269082	0.262904	0.199141	0.301434	0.269535	0.431892	0.314941	0.387603
p__Rokubacteria	0.0237671	0.0264196	0.124071	0.0672181	0.0283042	0.0163334	0.0789446	0.0184972
p__Spirochaetes	0	0.000349004	6.98e-05	0.000418804	0.000139601	0.000279203	0.000104701	3.49e-05
p__Tenericutes	0	0	0	0	0.000209402	0	0	0
p__unclassified_k__norank_d__Bacteria	0.00771298	0.00533975	0.00673577	0.00450215	0.0118661	0.00205912	0.00436254	0.00314103
p__Verrucomicrobia	0.0202422	0.0179737	0.0170663	0.0451262	0.0196489	0.0138554	0.0196838	0.0154958
p__WPS-2	0.000104701	0.000139601	0.000244303	0.000279203	0.000383904	0.00132621	0.00097721	0.00097721
p__WS2	0.000349004	0.000139601	0.000279203	0.000802708	0.000139601	0.000314103	0.00275713	0.000104701
p__Zixibacteria	3.49e-05	0	0.000139601	3.49e-05	0	0	0.000139601	0

## Sheet: otu_taxon_Phylum.percent-wheat
#OTU ID	A1_20_65	A2_20_65	A3_20_65	A4_20_65	B1_20_65	B2_20_65	B3_20_65	B4_20_65
p__Abditibacteriota	0	0	0	0	2.35172e-05	2.63394e-05	0	7.21431e-05
p__Acidobacteriota	0.0836892	0.148699	0.29672	0.262145	0.130944	0.20953	0.123799	0.0532416
p__Actinobacteriota	0.2504	0.262178	0.160342	0.207244	0.290438	0.213744	0.280072	0.28434
p__Armatimonadota	0.00209939	0.00191635	0.00291367	0.00142498	0.00159917	0.00218617	0.00151813	0.00141881
p__Bacteroidota	0.0234511	0.0259485	0.00444956	0.00870534	0.029279	0.0347153	0.0304576	0.0348211
p__Bdellovibrionota	0.00288666	0.00279684	0.000293626	0.000751354	0.00329241	0.00297635	0.00315487	0.00324644
p__Calditrichota	0	0	0	0	0	0	0	9.61908e-05
p__Campilobacterota	0	0	0	0	0	0	0	0
p__Chloroflexi	0.226829	0.138444	0.1095	0.13286	0.152204	0.142654	0.116659	0.102203
p__Cyanobacteria	0.0019801	0.000828694	0.000835705	0.000906806	0.000987724	0.00121161	0.0015893	0.000505002
p__Dadabacteria	0.000524847	0.00062152	0	0.00129544	0.00025869	0.000579466	0.000332092	0.000889765
p__Deinococcota	2.38567e-05	0	2.25866e-05	0	4.70345e-05	0	4.74417e-05	9.61908e-05
p__Dependentiae	0.000978123	0.00150201	0.000655012	0.0029536	0.000329241	0.00115893	0.000782788	0.00507407
p__Desulfobacterota	0.00166997	0.00256377	0.000338799	0.00487084	0.00134048	0.00200179	0.00232464	0.00399192
p__DTB120	2.38567e-05	0	0	2.59087e-05	0	0	2.37209e-05	2.40477e-05
p__Elusimicrobiota	0.000882697	0.000569727	0.00124226	0.000854989	0.000564414	0.00115893	0.000332092	0.000144286
p__Entotheonellaeota	0.00398406	0.00411757	9.03465e-05	0.00896443	0.00145807	0.00450403	0.00132837	0.00608407
p__FCPU426	2.38567e-05	5.17933e-05	0.00110674	0	0	5.26787e-05	4.74417e-05	0
p__Fibrobacterota	0.000548703	0.000181277	0	0.000155452	0.00115234	0.000316072	0.000759067	0.000168334
p__Firmicutes	0.0653196	0.0502913	0.0903917	0.0832707	0.043013	0.0462519	0.0581161	0.0946518
p__GAL15	0.00164611	0.00665544	0	0.00160634	0.00315131	0.00329242	0.0100814	0.00137072
p__Gemmatimonadota	0.0557769	0.0448012	0.0155848	0.0425163	0.0472461	0.0475425	0.0288208	0.0510052
p__Halanaerobiaeota	0	0	0	0	0	0	4.74417e-05	0
p__Hydrogenedentes	2.38567e-05	5.17933e-05	0	2.59087e-05	0	2.63394e-05	0	2.40477e-05
p__Latescibacterota	0.00116898	0.00165739	0.00365903	0.0103635	0.00108179	0.00208081	0.00175534	0.00122643
p__Margulisbacteria	0	0	0	0	0	0	0	0
p__MBNT15	0.000119283	0.000440243	0	0.000466357	0.000164621	0.000289733	0.000379534	0.000577145
p__Methylomirabilota	0.00777727	0.0148388	0.00944121	0.0247169	0.0110061	0.0129326	0.0294376	0.0204886
p__Myxococcota	0.0280077	0.0287712	0.0161268	0.0274892	0.0285734	0.0268661	0.0257371	0.0356628
p__NB1-j	0.00119283	0.00253787	0	0.00274633	0.000564414	0.00102723	0.000474417	0.00149096
p__Nitrospirota	0.0194432	0.0156934	0.00865068	0.0132912	0.021871	0.021809	0.0206609	0.0283282
p__Patescibacteria	0.0153876	0.0038845	0.0049013	0.00380859	0.0119938	0.013038	0.0147306	0.00966718
p__Planctomycetota	0.00305365	0.00875308	0.0228125	0.0143016	0.00364517	0.005821	0.00483905	0.00264525
p__Proteobacteria	0.180762	0.206785	0.228938	0.119906	0.199026	0.179977	0.229784	0.243387
p__RCP2-54	0.000811127	0.000492037	0.000700185	0.000129544	0.000211655	0.00042143	7.11626e-05	0.000288573
p__SAR324_cladeMarine_group_B	4.77133e-05	5.17933e-05	0	5.18175e-05	0.000164621	7.90181e-05	0.000213488	0.000144286
p__Spirochaetota	0	0	0	2.59087e-05	0	0	0	2.40477e-05
p__Sumerlaeota	0.00014314	0.000284863	0.000180693	2.59087e-05	0.000282207	0.000184375	0.000237209	0.000120239
p__TX1A-33	2.38567e-05	2.58967e-05	0	0	0	0	2.37209e-05	0
p__unclassified_k__norank_d__Bacteria	0.0120953	0.0105658	0.00327506	0.00720263	0.00761959	0.0112469	0.00403255	0.00793574
p__Verrucomicrobiota	0.00679915	0.0126376	0.0150653	0.0148716	0.0059969	0.00958753	0.00621486	0.00425644
p__WPS-2	0.000333993	0.000258967	0.00176176	2.59087e-05	0.000188138	0.000289733	0.000853951	0.000216429
p__WS2	7.157e-05	5.17933e-05	0	0	0.000282207	0.000368751	0.000260929	7.21431e-05
p__WS4	0	5.17933e-05	0	0	0	5.26787e-05	0	0
p__Zixibacteria	0	0	0	0	0	0	0	0
